# Supplementary material for: Bis[8-ethyl-5-oxo-2-(piperazin-4-ium-1-yl)-5,8-dihydro­pyrido[2,3-d]pyrimidine-6-carb­oxy­lic acid] 2,5-dicarb­oxy­benzene-1,4-di­carboxyl­ate octa­hydrate
Source: Acta Crystallogr Sect E Struct Rep Online. 2011 Mar 31;67(Pt 4):o1011–2. doi: 10.1107/S1600536811011068 (PMC3099930; doi:10.1107/S1600536811011068)
Supplement: Supplementary file 1 [file e-67-o1011-sup1.cif]

##############################################################################
###                                                                        ###
###        Electronic paper (Acta Crystallographica Section E)             ###
###                                                                        ###
##############################################################################
#                                                                            #
# This CIF contains the data in a paper accepted for publication in Acta     #
# Crystallographica Section E. It conforms to the requirements of Notes      #
# for Authors for Section E, and has been peer reviewed under the auspices   #
# of the IUCr Commission on Journals.                                        #
#                                                                            #
# Full details of the Crystallographic Information File format               #
# are given in the paper "The Crystallographic Information File (CIF):       #
# a New Standard Archive File for Crystallography" by S. R. Hall, F. H.      #
# Allen and I. D. Brown [Acta Cryst. (1991), A47, 655-685].                  #
#                                                                            #
# The current version of the core CIF dictionary is obtainable from          #
# ftp://ftp.iucr.org/pub/cif_core.dic. The current version number is 2.4.    #
#                                                                            #
# Software is freely available for graphical display of the structure(s) in  #
# this CIF.  For information consult the CIF home page http://www.iucr.org/  #
# cif/home.html                                                              #
#                                                                            #
# This file may be used for bona fide research purposes within the           #
# scientific community so long as proper attribution is given to the journal # 
# article from which it was obtained.                                        #
#                                                                            #
##############################################################################
                                             
data_I
_audit_creation_method     SHELXL-97
_chemical_name_systematic
;
Bis[8-ethyl-5-oxo-2-(piperazin-4-ium-1-yl)-5,8-dihydropyrido[2,3-
<i>d</i>]pyrimidine-6-carboxylic acid] 
2,5-dicarboxybenzene-1,4-dicarboxylate octahydrate
;
_chemical_name_common     ?
_chemical_formula_moiety     'C14 H18 N5 O3 +, 0.5(C10 H4 O8 -), 4(H2 O)'
_chemical_formula_sum     'C19 H28 N5 O11'
_chemical_formula_iupac     'C14 H18 N5 O3 +, 0.5C10 H4 O8 -, 4H2 O'
_chemical_formula_weight     502.46
_chemical_melting_point     ?
_symmetry_cell_setting     triclinic
_symmetry_space_group_name_H-M     'P -1'
_symmetry_space_group_name_hall     '-P 1'
loop_
    _symmetry_equiv_pos_as_xyz
    'x, y, z'
    '-x, -y, -z'
_cell_length_a     8.8336(16)
_cell_length_b     11.103(2)
_cell_length_c     12.445(2)
_cell_angle_alpha     83.010(2)
_cell_angle_beta     76.737(2)
_cell_angle_gamma     73.831(2)
_cell_volume     1138.9(4)
_cell_formula_units_Z     2
_cell_measurement_reflns_used     10252
_cell_measurement_theta_min     2.45
_cell_measurement_theta_max     27.36
_cell_measurement_temperature     296(2)
_exptl_crystal_description     'block'
_exptl_crystal_colour     'colourless'
_exptl_crystal_size_max     0.52
_exptl_crystal_size_mid     0.48
_exptl_crystal_size_min     0.39
_exptl_crystal_density_diffrn     1.465
_exptl_crystal_density_meas     ?
_exptl_crystal_density_method     'not measured'
_exptl_crystal_F_000     530
_exptl_absorpt_coefficient_mu     0.121
_exptl_absorpt_correction_type     multi-scan
_exptl_absorpt_process_details     '(SADABS; Sheldrick, 1996)'
_exptl_absorpt_correction_T_min     0.9395
_exptl_absorpt_correction_T_max     0.9542
_exptl_special_details
;
;
_diffrn_ambient_temperature     296(2)
_diffrn_radiation_type     MoK\a
_diffrn_radiation_wavelength     0.71073
_diffrn_radiation_source     'fine-focus sealed tube'
_diffrn_radiation_monochromator     graphite
_diffrn_measurement_device_type     'Bruker APEX CCD area-detector'
_diffrn_measurement_method     'phi and omega scans'
_diffrn_detector_area_resol_mean     ?
_diffrn_reflns_number     10252
_diffrn_reflns_av_R_equivalents     0.0208
_diffrn_reflns_av_sigmaI/netI     0.0328
_diffrn_reflns_theta_min     2.45
_diffrn_reflns_theta_max     27.36
_diffrn_reflns_theta_full     27.36
_diffrn_measured_fraction_theta_max     0.979
_diffrn_measured_fraction_theta_full     0.979
_diffrn_reflns_limit_h_min     -11
_diffrn_reflns_limit_h_max     11
_diffrn_reflns_limit_k_min     -14
_diffrn_reflns_limit_k_max     14
_diffrn_reflns_limit_l_min     -16
_diffrn_reflns_limit_l_max     16
_diffrn_standards_number     ?
_diffrn_standards_interval_count     ?
_diffrn_standards_interval_time     ?
_diffrn_standards_decay_%     ?
_refine_special_details
;
Refinement of <i>F</i>^2^ against ALL reflections. The weighted <i>R</i>-factor
<i>wR</i> and goodness of fit <i>S</i> are based on <i>F</i>^2^, conventional
<i>R</i>-factors <i>R</i> are based on <i>F</i>, with <i>F</i> set to zero for
negative <i>F</i>^2^. The threshold expression of <i>F</i>^2^ >
\s(<i>F</i>^2^) is used only for calculating <i>R</i>-factors(gt) <i>etc</i>.
and is not relevant to the choice of reflections for refinement.
<i>R</i>-factors based on <i>F</i>^2^ are statistically about twice as large
as those based on <i>F</i>, and <i>R</i>- factors based on ALL data will be
even larger.
;
_reflns_number_total     5071
_reflns_number_gt     3550
_reflns_threshold_expression     >2sigma(I)
_refine_ls_structure_factor_coef     Fsqd
_refine_ls_matrix_type     full
_refine_ls_R_factor_all     0.0682
_refine_ls_R_factor_gt     0.0458
_refine_ls_wR_factor_gt     0.1404
_refine_ls_wR_factor_ref     0.1599
_refine_ls_goodness_of_fit_ref     1.013
_refine_ls_restrained_S_all     1.016
_refine_ls_number_reflns     5071
_refine_ls_number_parameters     352
_refine_ls_number_restraints     14
_refine_ls_hydrogen_treatment     mixed
_refine_ls_weighting_scheme     calc
_refine_ls_weighting_details
         'calc w=1/[\s^2^(Fo^2^)+(0.1000P)^2^+0.0000P] where P=(Fo^2^+2Fc^2^)/3'
_atom_sites_solution_hydrogens     geom
_atom_sites_solution_primary     direct
_atom_sites_solution_secondary     difmap
_refine_ls_shift/su_max     0.000
_refine_ls_shift/su_mean     0.000
_refine_diff_density_max     0.331
_refine_diff_density_min     -0.196
_refine_ls_extinction_method     none
_refine_ls_extinction_coef     ?
loop_
    _atom_type_symbol
    _atom_type_description
    _atom_type_scat_dispersion_real
    _atom_type_scat_dispersion_imag
    _atom_type_scat_source
    'C' 'C' 0.0033 0.0016
                         'International Tables Vol C Tables 4.2.6.8 and 6.1.1.4'
    'H' 'H' 0.0000 0.0000
                         'International Tables Vol C Tables 4.2.6.8 and 6.1.1.4'
    'N' 'N' 0.0061 0.0033
                         'International Tables Vol C Tables 4.2.6.8 and 6.1.1.4'
    'O' 'O' 0.0106 0.0060
                         'International Tables Vol C Tables 4.2.6.8 and 6.1.1.4'
_computing_data_collection     'SMART (Bruker, 2001)'
_computing_cell_refinement     'SAINT (Bruker, 2001)'
_computing_data_reduction     'SAINT (Bruker, 2001)'
_computing_structure_solution     'SHELXS97 (Sheldrick, 2008)'
_computing_structure_refinement     'SHELXL97 (Sheldrick, 2008)'
_computing_molecular_graphics     'SHELXTL-Plus (Sheldrick, 2008)'
_computing_publication_material     'SHELXL97 (Sheldrick, 2008)'
loop_
    _atom_site_type_symbol
    _atom_site_label
    _atom_site_fract_x
    _atom_site_fract_y
    _atom_site_fract_z
    _atom_site_U_iso_or_equiv
    _atom_site_adp_type
    _atom_site_calc_flag
    _atom_site_refinement_flags
    _atom_site_occupancy
    _atom_site_disorder_assembly
    _atom_site_disorder_group
    C C1 -0.2298(2) 0.58949(18) 0.76095(14) 0.0453(4) Uani d . 1 . .
    C C2 -0.1629(2) 0.63420(16) 0.64826(13) 0.0362(4) Uani d . 1 . .
    C C3 0.0071(2) 0.60173(15) 0.60569(13) 0.0348(4) Uani d . 1 . .
    C C4 0.05712(18) 0.65003(14) 0.49440(12) 0.0316(3) Uani d . 1 . .
    C C5 0.2186(2) 0.62709(16) 0.43913(13) 0.0377(4) Uani d . 1 . .
    H H5A 0.2968 0.5782 0.4765 0.045 Uiso calc R 1 . .
    C C6 0.14597(19) 0.74223(16) 0.28730(13) 0.0336(4) Uani d . 1 . .
    C C7 -0.05440(18) 0.72426(14) 0.43356(12) 0.0295(3) Uani d . 1 . .
    C C8 -0.2657(2) 0.70738(16) 0.58476(13) 0.0360(4) Uani d . 1 . .
    H H8A -0.3755 0.7269 0.6149 0.043 Uiso calc R 1 . .
    C C9 -0.33740(19) 0.83037(17) 0.41760(14) 0.0402(4) Uani d . 1 . .
    H H9A -0.2943 0.8957 0.3727 0.048 Uiso calc R 1 . .
    H H9B -0.4340 0.8707 0.4687 0.048 Uiso calc R 1 . .
    C C10 -0.3799(3) 0.7527(2) 0.3443(2) 0.0640(6) Uani d . 1 . .
    H H10A -0.4572 0.8056 0.3042 0.096 Uiso calc R 1 . .
    H H10B -0.4251 0.6892 0.3887 0.096 Uiso calc R 1 . .
    H H10C -0.2847 0.7134 0.2931 0.096 Uiso calc R 1 . .
    C C11 0.0817(2) 0.85693(19) 0.11400(14) 0.0470(4) Uani d . 1 . .
    H H11A 0.1022 0.9380 0.0881 0.056 Uiso calc R 1 . .
    H H11B -0.0279 0.8712 0.1564 0.056 Uiso calc R 1 . .
    C C12 0.1010(2) 0.78182(19) 0.01646(14) 0.0472(5) Uani d . 1 . .
    H H12A 0.0685 0.7049 0.0421 0.057 Uiso calc R 1 . .
    H H12B 0.0317 0.8298 -0.0325 0.057 Uiso calc R 1 . .
    C C13 0.3844(2) 0.68542(19) 0.02854(14) 0.0475(5) Uani d . 1 . .
    H H13A 0.4945 0.6720 -0.0128 0.057 Uiso calc R 1 . .
    H H13B 0.3654 0.6040 0.0552 0.057 Uiso calc R 1 . .
    C C14 0.3613(2) 0.7624(2) 0.12515(15) 0.0474(5) Uani d . 1 . .
    H H14A 0.4303 0.7166 0.1751 0.057 Uiso calc R 1 . .
    H H14B 0.3910 0.8403 0.0992 0.057 Uiso calc R 1 . .
    C C15 0.0728(2) 0.91872(15) 0.58174(12) 0.0335(4) Uani d . 1 . .
    C C16 0.1614(2) 0.95494(15) 0.48134(14) 0.0350(4) Uani d . 1 . .
    H H16 0.271(2) 0.9248(16) 0.4737(15) 0.037(5) Uiso d . 1 . .
    C C17 0.09561(19) 1.03470(15) 0.39901(12) 0.0327(4) Uani d . 1 . .
    C C18 0.2204(2) 1.06072(16) 0.29829(14) 0.0419(4) Uani d . 1 . .
    C C19 0.1758(2) 0.82880(18) 0.65566(15) 0.0459(4) Uani d . 1 . .
    N N1 0.27157(18) 0.75043(15) -0.04528(11) 0.0452(4) Uani d . 1 . .
    H H1A 0.2821 0.7007 -0.0999 0.054 Uiso calc R 1 . .
    H H1B 0.2974 0.8215 -0.0764 0.054 Uiso calc R 1 . .
    N N2 0.19315(17) 0.79002(15) 0.18387(11) 0.0430(4) Uani d . 1 . .
    N N3 0.26607(16) 0.67052(14) 0.33790(11) 0.0396(3) Uani d . 1 . .
    N N4 -0.01218(15) 0.77067(13) 0.33069(10) 0.0338(3) Uani d . 1 . .
    N N5 -0.21691(15) 0.75273(13) 0.48113(11) 0.0333(3) Uani d . 1 . .
    O O1 -0.37365(18) 0.61061(16) 0.80048(11) 0.0640(4) Uani d . 1 . .
    O OW1 0.34139(19) 0.54945(15) 0.80171(12) 0.0614(4) Uani d D 1 . .
    H HW1A 0.4401(19) 0.557(2) 0.7779(18) 0.072 Uiso d D 1 . .
    H HW1B 0.298(2) 0.581(2) 0.7463(16) 0.070 Uiso d D 1 . .
    O O2 -0.12330(19) 0.52214(15) 0.81832(12) 0.0622(4) Uani d D 1 . .
    H H2A -0.018(2) 0.516(2) 0.7683(19) 0.083(8) Uiso d D 1 . .
    O OW2 0.3559(2) 0.95983(17) 0.85270(14) 0.0721(5) Uani d D 1 . .
    H HW2A 0.442(3) 0.954(3) 0.8054(18) 0.097 Uiso d D 1 . .
    H HW2B 0.353(3) 1.013(2) 0.8988(19) 0.103 Uiso d D 1 . .
    O O3 0.10748(15) 0.53510(12) 0.66146(10) 0.0502(3) Uani d . 1 . .
    O OW3 0.8262(3) 0.59914(18) 0.05037(17) 0.0835(5) Uani d D 1 . .
    H HW3A 0.764(3) 0.562(3) 0.0954(17) 0.092 Uiso d D 1 . .
    H HW3B 0.840(4) 0.570(3) -0.0121(15) 0.118 Uiso d D 1 . .
    O OW4 0.6900(2) 0.85376(17) 0.01290(14) 0.0782(5) Uani d D 1 . .
    H HW4A 0.713(4) 0.876(2) -0.0572(15) 0.107 Uiso d D 1 . .
    H HW4B 0.725(3) 0.7783(16) 0.022(2) 0.092 Uiso d D 1 . .
    O O4 0.17347(18) 1.10598(16) 0.20881(11) 0.0655(4) Uani d . 1 . .
    O O5 0.36177(16) 1.03613(14) 0.30721(12) 0.0604(4) Uani d . 1 . .
    O O6 0.1120(2) 0.80744(16) 0.75738(11) 0.0660(4) Uani d D 1 . .
    H H6A 0.002(2) 0.842(2) 0.772(2) 0.084(8) Uiso d D 1 . .
    O O7 0.31545(18) 0.77853(16) 0.61765(13) 0.0728(5) Uani d . 1 . .
loop_
    _atom_site_aniso_label
    _atom_site_aniso_U_11
    _atom_site_aniso_U_22
    _atom_site_aniso_U_33
    _atom_site_aniso_U_12
    _atom_site_aniso_U_13
    _atom_site_aniso_U_23
    C1 0.0499(11) 0.0524(11) 0.0330(9) -0.0199(9) -0.0005(8) -0.0002(8)
    C2 0.0399(9) 0.0389(9) 0.0298(8) -0.0142(7) -0.0017(7) -0.0034(7)
    C3 0.0377(9) 0.0347(8) 0.0327(8) -0.0095(7) -0.0074(7) -0.0035(6)
    C4 0.0312(8) 0.0334(8) 0.0311(8) -0.0097(6) -0.0052(6) -0.0039(6)
    C5 0.0305(8) 0.0460(10) 0.0352(9) -0.0059(7) -0.0080(7) -0.0036(7)
    C6 0.0310(8) 0.0433(9) 0.0284(8) -0.0123(7) -0.0040(6) -0.0072(7)
    C7 0.0283(8) 0.0337(8) 0.0280(7) -0.0097(6) -0.0042(6) -0.0068(6)
    C8 0.0308(8) 0.0441(10) 0.0324(8) -0.0124(7) 0.0007(6) -0.0076(7)
    C9 0.0274(8) 0.0474(10) 0.0416(9) -0.0031(7) -0.0069(7) -0.0030(7)
    C10 0.0566(13) 0.0637(13) 0.0801(15) -0.0067(10) -0.0388(12) -0.0093(11)
    C11 0.0415(10) 0.0579(11) 0.0347(9) -0.0089(8) -0.0026(7) 0.0040(8)
    C12 0.0452(10) 0.0649(12) 0.0352(9) -0.0233(9) -0.0109(8) 0.0091(8)
    C13 0.0413(10) 0.0584(12) 0.0375(10) -0.0115(9) -0.0004(8) -0.0009(8)
    C14 0.0329(9) 0.0750(13) 0.0337(9) -0.0191(9) 0.0004(7) -0.0023(8)
    C15 0.0365(9) 0.0342(8) 0.0304(8) -0.0091(7) -0.0076(6) -0.0026(6)
    C16 0.0298(8) 0.0377(9) 0.0365(9) -0.0083(7) -0.0045(7) -0.0047(7)
    C17 0.0368(9) 0.0324(8) 0.0288(8) -0.0115(7) -0.0022(6) -0.0045(6)
    C18 0.0458(10) 0.0395(9) 0.0358(9) -0.0133(8) 0.0042(7) -0.0034(7)
    C19 0.0483(11) 0.0515(11) 0.0385(10) -0.0105(9) -0.0161(8) 0.0025(8)
    N1 0.0549(9) 0.0520(9) 0.0302(7) -0.0205(7) -0.0041(6) -0.0018(6)
    N2 0.0332(8) 0.0654(10) 0.0276(7) -0.0139(7) -0.0012(6) 0.0003(7)
    N3 0.0296(7) 0.0550(9) 0.0329(7) -0.0097(6) -0.0051(6) -0.0026(6)
    N4 0.0301(7) 0.0423(8) 0.0284(7) -0.0104(6) -0.0035(5) -0.0029(6)
    N5 0.0282(7) 0.0410(8) 0.0296(7) -0.0082(6) -0.0036(5) -0.0040(5)
    O1 0.0535(9) 0.0927(11) 0.0404(7) -0.0267(8) 0.0077(6) 0.0014(7)
    OW1 0.0568(9) 0.0730(10) 0.0537(9) -0.0144(8) -0.0185(7) 0.0068(7)
    O2 0.0631(10) 0.0786(10) 0.0395(7) -0.0200(8) -0.0073(7) 0.0145(7)
    OW2 0.0719(11) 0.0748(11) 0.0624(10) -0.0340(9) 0.0177(8) -0.0015(8)
    O3 0.0469(8) 0.0571(8) 0.0416(7) -0.0086(6) -0.0123(6) 0.0107(6)
    OW3 0.0943(14) 0.0840(13) 0.0773(12) -0.0392(11) -0.0119(11) 0.0024(10)
    OW4 0.0926(13) 0.0772(11) 0.0517(9) -0.0234(10) 0.0125(9) -0.0031(9)
    O4 0.0650(10) 0.0936(12) 0.0312(7) -0.0228(8) -0.0001(6) 0.0087(7)
    O5 0.0412(8) 0.0692(9) 0.0569(8) -0.0126(7) 0.0083(6) 0.0090(7)
    O6 0.0667(10) 0.0878(11) 0.0363(7) -0.0113(9) -0.0163(7) 0.0145(7)
    O7 0.0492(9) 0.0929(12) 0.0579(9) 0.0087(8) -0.0165(7) 0.0124(8)
_geom_special_details
;
All e.s.d.'s (except the e.s.d. in the dihedral angle between two l.s. planes)
are estimated using the full covariance matrix. The cell e.s.d.'s are taken
into account individually in the estimation of e.s.d.'s in distances, angles
and torsion angles; correlations between e.s.d.'s in cell parameters are only
used when they are defined by crystal symmetry. An approximate (isotropic)
treatment of cell e.s.d.'s is used for estimating e.s.d.'s involving l.s.
planes.
;
loop_
    _geom_bond_atom_site_label_1
    _geom_bond_atom_site_label_2
    _geom_bond_site_symmetry_2
    _geom_bond_distance
    _geom_bond_publ_flag
    C1 O1 . 1.219(2) ?
    C1 O2 . 1.320(2) ?
    C1 C2 . 1.475(2) ?
    C2 C8 . 1.368(2) ?
    C2 C3 . 1.430(2) ?
    C3 O3 . 1.268(2) ?
    C3 C4 . 1.439(2) ?
    C4 C7 . 1.400(2) ?
    C4 C5 . 1.401(2) ?
    C5 N3 . 1.311(2) ?
    C5 H5A . 0.9300 ?
    C6 N4 . 1.339(2) ?
    C6 N2 . 1.350(2) ?
    C6 N3 . 1.367(2) ?
    C7 N4 . 1.3307(19) ?
    C7 N5 . 1.3834(19) ?
    C8 N5 . 1.345(2) ?
    C8 H8A . 0.9300 ?
    C9 N5 . 1.487(2) ?
    C9 C10 . 1.499(3) ?
    C9 H9A . 0.9700 ?
    C9 H9B . 0.9700 ?
    C10 H10A . 0.9600 ?
    C10 H10B . 0.9600 ?
    C10 H10C . 0.9600 ?
    C11 N2 . 1.451(2) ?
    C11 C12 . 1.507(3) ?
    C11 H11A . 0.9700 ?
    C11 H11B . 0.9700 ?
    C12 N1 . 1.491(2) ?
    C12 H12A . 0.9700 ?
    C12 H12B . 0.9700 ?
    C13 N1 . 1.489(2) ?
    C13 C14 . 1.503(3) ?
    C13 H13A . 0.9700 ?
    C13 H13B . 0.9700 ?
    C14 N2 . 1.462(2) ?
    C14 H14A . 0.9700 ?
    C14 H14B . 0.9700 ?
    C15 C16 . 1.393(2) ?
    C15 C17 2_576 1.406(2) ?
    C15 C19 . 1.525(2) ?
    C16 C17 . 1.392(2) ?
    C16 H16 . 0.917(19) ?
    C17 C15 2_576 1.406(2) ?
    C17 C18 . 1.525(2) ?
    C18 O5 . 1.230(2) ?
    C18 O4 . 1.275(2) ?
    C19 O7 . 1.213(2) ?
    C19 O6 . 1.285(2) ?
    N1 H1A . 0.9000 ?
    N1 H1B . 0.9000 ?
    OW1 HW1A . 0.878(15) ?
    OW1 HW1B . 0.854(15) ?
    O2 H2A . 0.986(16) ?
    OW2 HW2A . 0.842(16) ?
    OW2 HW2B . 0.860(16) ?
    OW3 HW3A . 0.849(16) ?
    OW3 HW3B . 0.850(17) ?
    OW4 HW4A . 0.871(16) ?
    OW4 HW4B . 0.812(16) ?
    O6 H6A . 0.924(17) ?
loop_
    _geom_angle_atom_site_label_1
    _geom_angle_atom_site_label_2
    _geom_angle_atom_site_label_3
    _geom_angle_site_symmetry_1
    _geom_angle_site_symmetry_3
    _geom_angle
    _geom_angle_publ_flag
    O1 C1 O2 . . 120.65(17) ?
    O1 C1 C2 . . 123.66(18) ?
    O2 C1 C2 . . 115.69(16) ?
    C8 C2 C3 . . 120.28(14) ?
    C8 C2 C1 . . 119.08(16) ?
    C3 C2 C1 . . 120.64(15) ?
    O3 C3 C2 . . 122.75(15) ?
    O3 C3 C4 . . 121.96(15) ?
    C2 C3 C4 . . 115.29(14) ?
    C7 C4 C5 . . 115.19(14) ?
    C7 C4 C3 . . 121.64(14) ?
    C5 C4 C3 . . 123.17(15) ?
    N3 C5 C4 . . 123.88(15) ?
    N3 C5 H5A . . 118.1 ?
    C4 C5 H5A . . 118.1 ?
    N4 C6 N2 . . 117.33(15) ?
    N4 C6 N3 . . 126.49(14) ?
    N2 C6 N3 . . 116.17(14) ?
    N4 C7 N5 . . 117.27(13) ?
    N4 C7 C4 . . 123.16(14) ?
    N5 C7 C4 . . 119.57(14) ?
    N5 C8 C2 . . 123.73(15) ?
    N5 C8 H8A . . 118.1 ?
    C2 C8 H8A . . 118.1 ?
    N5 C9 C10 . . 111.63(15) ?
    N5 C9 H9A . . 109.3 ?
    C10 C9 H9A . . 109.3 ?
    N5 C9 H9B . . 109.3 ?
    C10 C9 H9B . . 109.3 ?
    H9A C9 H9B . . 108.0 ?
    C9 C10 H10A . . 109.5 ?
    C9 C10 H10B . . 109.5 ?
    H10A C10 H10B . . 109.5 ?
    C9 C10 H10C . . 109.5 ?
    H10A C10 H10C . . 109.5 ?
    H10B C10 H10C . . 109.5 ?
    N2 C11 C12 . . 110.08(15) ?
    N2 C11 H11A . . 109.6 ?
    C12 C11 H11A . . 109.6 ?
    N2 C11 H11B . . 109.6 ?
    C12 C11 H11B . . 109.6 ?
    H11A C11 H11B . . 108.2 ?
    N1 C12 C11 . . 110.68(14) ?
    N1 C12 H12A . . 109.5 ?
    C11 C12 H12A . . 109.5 ?
    N1 C12 H12B . . 109.5 ?
    C11 C12 H12B . . 109.5 ?
    H12A C12 H12B . . 108.1 ?
    N1 C13 C14 . . 110.52(15) ?
    N1 C13 H13A . . 109.5 ?
    C14 C13 H13A . . 109.5 ?
    N1 C13 H13B . . 109.5 ?
    C14 C13 H13B . . 109.5 ?
    H13A C13 H13B . . 108.1 ?
    N2 C14 C13 . . 109.98(14) ?
    N2 C14 H14A . . 109.7 ?
    C13 C14 H14A . . 109.7 ?
    N2 C14 H14B . . 109.7 ?
    C13 C14 H14B . . 109.7 ?
    H14A C14 H14B . . 108.2 ?
    C16 C15 C17 . 2_576 117.61(15) ?
    C16 C15 C19 . . 113.70(15) ?
    C17 C15 C19 2_576 . 128.68(15) ?
    C17 C16 C15 . . 124.81(15) ?
    C17 C16 H16 . . 120.7(11) ?
    C15 C16 H16 . . 114.4(11) ?
    C16 C17 C15 . 2_576 117.58(14) ?
    C16 C17 C18 . . 113.93(15) ?
    C15 C17 C18 2_576 . 128.49(15) ?
    O5 C18 O4 . . 123.21(16) ?
    O5 C18 C17 . . 118.33(16) ?
    O4 C18 C17 . . 118.46(16) ?
    O7 C19 O6 . . 121.26(18) ?
    O7 C19 C15 . . 119.71(17) ?
    O6 C19 C15 . . 119.03(17) ?
    C13 N1 C12 . . 111.63(13) ?
    C13 N1 H1A . . 109.3 ?
    C12 N1 H1A . . 109.3 ?
    C13 N1 H1B . . 109.3 ?
    C12 N1 H1B . . 109.3 ?
    H1A N1 H1B . . 108.0 ?
    C6 N2 C11 . . 123.41(14) ?
    C6 N2 C14 . . 122.94(15) ?
    C11 N2 C14 . . 112.99(13) ?
    C5 N3 C6 . . 115.45(14) ?
    C7 N4 C6 . . 115.83(14) ?
    C8 N5 C7 . . 119.48(14) ?
    C8 N5 C9 . . 120.08(13) ?
    C7 N5 C9 . . 120.43(13) ?
    HW1A OW1 HW1B . . 101.7(17) ?
    C1 O2 H2A . . 105.2(15) ?
    HW2A OW2 HW2B . . 107(2) ?
    HW3A OW3 HW3B . . 106(2) ?
    HW4A OW4 HW4B . . 109(2) ?
    C19 O6 H6A . . 111.5(16) ?
loop_
    _geom_hbond_atom_site_label_D
    _geom_hbond_atom_site_label_H
    _geom_hbond_atom_site_label_A
    _geom_hbond_site_symmetry_A
    _geom_hbond_distance_DH
    _geom_hbond_distance_HA
    _geom_hbond_distance_DA
    _geom_hbond_angle_DHA
    O6 H6A O4 2_576 0.924(17) 1.468(17) 2.392(2) 178(3)
    N1 H1A OW1 1_554 0.90 2.08 2.952(2) 164
    N1 H1A O6 1_554 0.90 2.56 3.022(2) 113
    N1 H1B OW2 1_554 0.90 1.82 2.717(2) 176
    OW1 HW1A O1 1_655 0.878(15) 1.984(17) 2.780(2) 150(2)
    OW1 HW1B O3 . 0.854(15) 2.377(18) 3.041(2) 134.9(19)
    OW1 HW1B O7 . 0.854(15) 2.57(2) 3.204(2) 131.8(18)
    OW1 HW1B O6 . 0.854(15) 2.59(2) 3.084(2) 118(2)
    O2 H2A O3 . 0.986(16) 1.556(18) 2.5013(19) 159(2)
    OW2 HW2B OW4 2_676 0.860(16) 1.856(17) 2.703(3) 168(3)
    OW2 HW2A O5 2_676 0.842(16) 1.982(17) 2.819(2) 173(3)
    OW3 HW3A OW1 2_666 0.849(16) 1.931(18) 2.770(2) 169(3)
    OW3 HW3B O2 1_654 0.850(17) 2.168(17) 3.011(3) 172(3)
    OW4 HW4A O4 2_675 0.871(16) 1.937(19) 2.782(2) 163(3)
    OW4 HW4B OW3 . 0.812(16) 1.966(17) 2.775(3) 174(3)
data_global
_journal_date_recd_electronic     2011-03-19
_journal_date_accepted     2011-03-25
_journal_name_full     'Acta Crystallographica, Section E'
_journal_year     2011
_journal_volume     67
_journal_issue      4
_journal_page_first     o1011
_journal_page_last     o1012
_journal_paper_category     QO
_journal_coeditor_code     FF2005
_publ_contact_author_name     'Guang-Ju Zhang'
_publ_contact_author_address
;
 College of Chemistry and Chemical Engineering, Southwest University,
 Chongqing,400715, People's Republic of
China
;
_publ_contact_author_email     'guaiguaijuzi@yahoo.com.cn'
_publ_contact_author_fax     '+86-23-68367675'
_publ_contact_author_phone     '+86-23-68362360'
_publ_section_title
;\
Bis[8-ethyl-5-oxo-2-(piperazin-4-ium-1-yl)-5,8-dihydropyrido[2,3-\
<i>d</i>]pyrimidine-6-carboxylic acid] 
2,5-dicarboxybenzene-1,4-dicarboxylate octahydrate
;
_publ_section_title_footnote     .
loop_
    _publ_author_name
    _publ_author_footnote
    _publ_author_address
    'Zhang, Guang-Ju' .
;
College of Chemistry and Chemical Engineering, Southwest University,
Chongqing,400715,
People's Republic of China
;
    'He, Jiang-Hong' .
;
College of Chemistry and Chemical Engineering, Southwest University,
Chongqing,400715,
People's Republic of China
;
    'Yan, Shi-Wei' .
;
College of Chemistry and Chemical Engineering, Southwest University,
Chongqing,400715,
People's Republic of China
;
    'Ye, Zhong-Li' .
;
College of Chemistry and Chemical Engineering, Southwest University,
Chongqing,400715,
People's Republic of China
;
    'Xin, Guang-Hua' .
;
College of Chemistry and Chemical Engineering, Southwest University,
Chongqing,400715,
People's Republic of China
;
_publ_section_synopsis     .
