# Supplementary material for: Bis[8-ethyl-5-oxo-2-(piperazin-4-ium-1-yl)-5,8-dihydro­pyrido[2,3-d]pyrimidine-6-carb­oxy­lic acid] 2,5-dicarb­oxy­benzene-1,4-di­carboxyl­ate octa­hydrate
Source: Acta Crystallogr Sect E Struct Rep Online. 2011 Mar 31;67(Pt 4):o1011–2. doi: 10.1107/S1600536811011068 (PMC3099930; doi:10.1107/S1600536811011068)
Supplement: Supplementary file 2 [file e-67-o1011-Isup2.hkl]

# 
# h,k,l, Fc-squared, Fo-squared, sigma(Fo-squared) and status flag 
# 
data_I
_shelx_title ' s14 in P-1' 
_shelx_refln_list_code          4 
_shelx_F_calc_maximum      199.76 
_exptl_crystal_F_000       530.00 
_reflns_d_resolution_high  0.7732 
 
loop_ 
 _symmetry_equiv_pos_as_xyz 
 'x, y, z' 
 '-x, -y, -z' 
 
_cell_length_a     8.8336 
_cell_length_b    11.1029 
_cell_length_c    12.4450 
_cell_angle_alpha  83.010 
_cell_angle_beta   76.737 
_cell_angle_gamma  73.831 
 
_shelx_F_squared_multiplier     1.000 
 
loop_ 
 _refln_index_h 
 _refln_index_k 
 _refln_index_l 
 _refln_F_squared_calc 
 _refln_F_squared_meas 
 _refln_F_squared_sigma 
 _refln_observed_status 
   1   0   0     5670.00     5404.58     76.38 o 
   2   0   0     6806.92     6465.16     91.15 o 
   3   0   0      684.41      666.29      8.70 o 
   4   0   0     1960.26     2124.79     31.76 o 
   5   0   0        6.61        7.74      0.80 o 
   6   0   0       81.43       90.16      3.69 o 
   7   0   0      188.24      190.29      6.02 o 
   8   0   0       33.43       33.49      3.14 o 
   9   0   0        0.04        0.28      1.49 o 
  10   0   0        2.26        4.19      2.14 o 
 -10   1   0       12.95       12.57      2.86 o 
  -9   1   0        4.96        9.47      2.19 o 
  -8   1   0       37.03       32.53      8.52 o 
  -7   1   0        5.18        1.59      1.36 o 
  -6   1   0      246.92      246.64      6.70 o 
  -5   1   0        0.15        0.97      0.97 o 
  -4   1   0      635.69      671.55     14.83 o 
  -3   1   0      108.10      129.67      2.44 o 
  -2   1   0      756.31      723.48     13.55 o 
  -1   1   0     1223.91     1201.52     17.66 o 
   1   1   0      293.27      255.92      6.19 o 
   2   1   0      643.31      598.15      9.30 o 
   3   1   0      792.14      817.64     10.57 o 
   4   1   0       45.27       52.09      2.33 o 
   5   1   0       28.56       39.71      1.59 o 
   6   1   0       51.05       52.73      2.74 o 
   7   1   0      158.38      148.52      5.20 o 
   8   1   0       75.71       91.27      4.38 o 
   9   1   0       20.11       15.89      4.65 o 
  10   1   0       15.86       15.04      2.70 o 
 -10   2   0       19.88       23.32      5.42 o 
  -9   2   0       40.26       56.68      4.45 o 
  -8   2   0        0.98        2.32      2.52 o 
  -7   2   0        7.82        7.61      1.92 o 
  -6   2   0       10.36       11.20      1.76 o 
  -5   2   0        5.64        6.22      1.37 o 
  -4   2   0      145.57      179.94      4.91 o 
  -3   2   0      974.18      985.51     19.57 o 
  -2   2   0      497.25      465.04      6.39 o 
  -1   2   0       16.94       15.49      0.67 o 
   0   2   0     2989.46     2710.75     39.28 o 
   1   2   0       10.27       11.24      0.82 o 
   2   2   0     4144.24     3769.82     43.95 o 
   3   2   0        8.66        8.46      0.74 o 
   4   2   0     2402.78     2566.43     37.90 o 
   5   2   0      207.84      259.03      4.65 o 
   6   2   0       10.53        9.44      1.03 o 
   7   2   0       62.20       56.59      4.07 o 
   8   2   0       16.41       17.47      3.87 o 
   9   2   0       10.16       12.53      2.52 o 
  10   2   0       33.77       41.81      5.81 o 
  11   2   0        3.81        4.65      3.48 o 
  -9   3   0       60.83       59.41      6.78 o 
  -8   3   0       20.13       22.64      3.01 o 
  -7   3   0       12.67       13.34      2.31 o 
  -6   3   0      250.34      211.34      6.55 o 
  -5   3   0        6.62        4.32      1.94 o 
  -4   3   0        3.68        6.30      1.94 o 
  -3   3   0       20.62       22.61      1.30 o 
  -2   3   0       24.71       24.71      1.18 o 
  -1   3   0      315.97      303.84     16.90 o 
   0   3   0       58.74       51.69      2.24 o 
   1   3   0     5503.79     5397.86     53.39 o 
   2   3   0      312.07      285.16      4.27 o 
   3   3   0      571.11      581.17     11.58 o 
   4   3   0     1417.52     1448.74     18.24 o 
   5   3   0     2134.21     2223.83     69.82 o 
   6   3   0        3.57        3.32      0.84 o 
   7   3   0        4.20        4.99      1.07 o 
   8   3   0       25.51       24.14      2.59 o 
   9   3   0      145.91      137.44      8.13 o 
  10   3   0       13.72       12.00      3.87 o 
  11   3   0        0.63        4.65      3.10 o 
  -9   4   0        1.07       -0.97      1.92 o 
  -8   4   0        0.14        0.00      1.64 o 
  -7   4   0        0.43        0.11      1.49 o 
  -6   4   0        5.83        2.32      2.32 o 
  -5   4   0       96.12      101.25      4.08 o 
  -4   4   0       73.99       64.36      2.97 o 
  -3   4   0      157.34      137.22      3.51 o 
  -2   4   0      228.78      241.50      4.46 o 
  -1   4   0      118.33      115.36      6.00 o 
   0   4   0      532.35      507.16      7.29 o 
   1   4   0      260.20      248.19      4.02 o 
   2   4   0      333.86      340.67      5.23 o 
   3   4   0       37.54       36.75      1.36 o 
   4   4   0      380.92      385.30      5.97 o 
   5   4   0       58.66       57.54      2.03 o 
   6   4   0        0.00        0.25      0.73 o 
   7   4   0        2.33        0.45      1.17 o 
   8   4   0      300.63      317.86     12.78 o 
   9   4   0       87.73       96.02      7.36 o 
  10   4   0        0.02       -1.55      1.94 o 
  11   4   0        3.05        3.87      3.10 o 
  -9   5   0       26.82       22.37      3.56 o 
  -8   5   0        3.87        3.58      2.32 o 
  -7   5   0       62.18       70.06      4.35 o 
  -6   5   0      555.14      588.80     20.33 o 
  -5   5   0      777.16      760.68     15.03 o 
  -4   5   0       70.07       75.77      3.53 o 
  -3   5   0       11.80       12.26      1.49 o 
  -2   5   0       98.51      103.36      3.28 o 
  -1   5   0       56.35       49.33      2.31 o 
   0   5   0      801.93      797.47     11.02 o 
   1   5   0      145.91      142.37      3.96 o 
   2   5   0      954.30      979.69     14.00 o 
   3   5   0       47.05       48.22      2.70 o 
   4   5   0        4.73        3.51      0.92 o 
   5   5   0      197.34      212.24      5.00 o 
   6   5   0        0.65        0.00      0.93 o 
   7   5   0       12.54       12.63      2.71 o 
   8   5   0       28.83       23.62      3.87 o 
   9   5   0      130.01      118.09      8.13 o 
  10   5   0        8.14        5.42      3.10 o 
  11   5   0        4.74        5.42      3.48 o 
  -8   6   0       16.91       15.47      3.14 o 
  -7   6   0       15.04       21.09      3.01 o 
  -6   6   0        0.23       -0.19      1.64 o 
  -5   6   0      164.08      186.28      6.39 o 
  -4   6   0       57.26       70.27      3.69 o 
  -3   6   0       50.52       48.89      4.07 o 
  -2   6   0        6.42        8.55      1.18 o 
  -1   6   0      188.53      183.07      6.40 o 
   0   6   0      392.64      415.57      6.85 o 
   1   6   0       21.70       16.26      1.64 o 
   2   6   0      391.71      383.17      5.19 o 
   3   6   0       91.32       89.19      6.78 o 
   4   6   0       72.09       83.01      2.29 o 
   5   6   0      157.98      166.10      5.20 o 
   6   6   0       44.62       35.88      4.84 o 
   7   6   0       94.19       99.46      4.18 o 
   8   6   0        0.08        0.00      1.29 o 
   9   6   0       16.94       13.94      3.87 o 
  10   6   0        0.90        1.94      2.71 o 
  -7   7   0        0.65        0.98      2.71 o 
  -6   7   0       29.02       26.03      3.48 o 
  -5   7   0        2.84        5.52      2.04 o 
  -4   7   0       70.94       74.69      3.96 o 
  -3   7   0       19.94       19.55      2.19 o 
  -2   7   0       21.75       24.23      1.97 o 
  -1   7   0      631.38      609.06      9.61 o 
   0   7   0      130.32      161.63      3.93 o 
   1   7   0       21.97       15.26      1.76 o 
   2   7   0       18.83       20.49      1.90 o 
   3   7   0      213.28      208.89      5.01 o 
   4   7   0       95.75      106.57      8.13 o 
   5   7   0      117.96      115.57      4.65 o 
   6   7   0       89.93       94.88      4.24 o 
   7   7   0       49.40       46.25      3.25 o 
   8   7   0       15.65       14.40      2.14 o 
   9   7   0        7.00        7.36      3.48 o 
  10   7   0       31.72       37.56      5.81 o 
  -7   8   0        2.70        2.00      2.31 o 
  -6   8   0        5.87        4.07      2.19 o 
  -5   8   0       59.88       49.96      3.91 o 
  -4   8   0      194.71      206.63      6.78 o 
  -3   8   0        4.72        4.07      1.64 o 
  -2   8   0        2.60        2.28      1.27 o 
  -1   8   0      428.04      450.41      8.04 o 
   0   8   0       14.71       17.63      1.63 o 
   1   8   0      186.57      193.61      3.67 o 
   2   8   0       19.35       16.80      1.14 o 
   3   8   0       19.24       10.84      2.32 o 
   4   8   0      188.13      201.82      6.43 o 
   5   8   0        1.24        3.70      1.49 o 
   6   8   0        0.06       -0.58      1.37 o 
   7   8   0       71.58       64.20      3.96 o 
   8   8   0       96.51      100.15      4.91 o 
   9   8   0        3.70        3.82      1.86 o 
  10   8   0        7.29        8.52      3.87 o 
  -6   9   0        0.25        0.21      2.04 o 
  -5   9   0       13.79       12.20      2.52 o 
  -4   9   0        0.65        2.13      1.64 o 
  -3   9   0       56.24       69.63      3.96 o 
  -2   9   0        3.15        3.34      1.55 o 
  -1   9   0        6.33        9.19      1.40 o 
   0   9   0       69.45       72.45      6.03 o 
   1   9   0        5.81        4.91      1.17 o 
   2   9   0       12.25       13.05      2.04 o 
   3   9   0       19.64       18.37      2.31 o 
   4   9   0        4.08        5.03      1.76 o 
   5   9   0        3.53        4.07      1.64 o 
   6   9   0       15.75       20.07      5.23 o 
   7   9   0        5.10        4.47      2.71 o 
   8   9   0        2.33       -0.19      1.64 o 
   9   9   0       24.62       25.55      3.25 o 
  10   9   0       10.78        8.90      3.87 o 
  -5  10   0        4.12        6.97      3.48 o 
  -4  10   0        3.81        3.87      2.19 o 
  -3  10   0        2.58        2.23      1.76 o 
  -2  10   0       63.07       68.06      6.00 o 
  -1  10   0        8.48        6.19      1.48 o 
   0  10   0      121.50      128.38      6.39 o 
   1  10   0       10.68        7.52      1.86 o 
   2  10   0        3.29        2.71      1.94 o 
   3  10   0       12.82       15.07      2.59 o 
   4  10   0       58.53       66.39      4.08 o 
   5  10   0        0.54       -1.49      1.49 o 
   6  10   0        0.79        2.98      1.76 o 
   7  10   0       18.85       21.67      3.87 o 
   8  10   0        9.13        7.95      2.31 o 
   9  10   0        4.97        5.06      2.31 o 
  -4  11   0        2.76        2.32      3.48 o 
  -3  11   0        0.00       -2.71      2.71 o 
  -2  11   0        9.57        5.03      2.19 o 
  -1  11   0       10.94       12.00      3.10 o 
   0  11   0       16.97       27.88      3.87 o 
   1  11   0        0.06        0.00      1.94 o 
   2  11   0        2.59       -0.03      1.76 o 
   3  11   0       65.93       69.89      5.23 o 
   4  11   0       42.42       36.61      3.53 o 
   5  11   0       25.70       26.03      6.97 o 
   6  11   0        9.04       13.38      2.74 o 
   7  11   0        0.19       -1.74      1.92 o 
   8  11   0      148.12      167.53      7.10 o 
   9  11   0       38.10       29.26      3.53 o 
   0  12   0        0.96        0.00      3.10 o 
   1  12   0        0.25       -2.32      3.10 o 
   2  12   0        0.92        2.48      2.32 o 
   3  12   0        4.48        2.45      2.04 o 
   4  12   0        6.21        3.51      4.26 o 
   5  12   0        4.20        5.26      2.31 o 
   6  12   0        0.17       -1.92      1.92 o 
   7  12   0        2.60        8.71      2.74 o 
   8  12   0        0.05       -2.13      2.19 o 
   1  13   0        0.61        2.32      3.48 o 
   2  13   0        0.01        0.39      3.10 o 
   3  13   0        0.86        8.52      4.26 o 
   4  13   0        8.61        8.13      4.26 o 
   5  13   0       11.86       14.12      3.14 o 
   6  13   0        5.10        4.24      4.07 o 
   7  13   0        0.45       -3.10      3.10 o 
   1  14   0        2.19        0.39      3.87 o 
   2  14   0        2.69       10.45      4.26 o 
   3  14   0        0.00        1.16      3.87 o 
   4  14   0        7.46        8.52      4.65 o 
  -3 -14   1       17.05       18.20      5.03 o 
  -2 -14   1        0.24       -3.48      3.48 o 
  -6 -13   1        0.02       -2.13      2.19 o 
  -5 -13   1        1.98        0.80      4.26 o 
  -4 -13   1        6.74        2.71      2.46 o 
  -3 -13   1        8.57       10.77      2.86 o 
  -2 -13   1        2.53        2.35      2.31 o 
  -1 -13   1        5.18        6.97      3.87 o 
  -7 -12   1       20.50       18.32      3.29 o 
  -6 -12   1        4.39        7.55      2.46 o 
  -5 -12   1        5.36        4.65      2.46 o 
  -4 -12   1        0.77        0.72      2.04 o 
  -3 -12   1        6.33        7.32      2.59 o 
  -2 -12   1        3.06        1.94      2.71 o 
  -1 -12   1        0.71        0.33      1.76 o 
   0 -12   1        0.55        0.55      1.86 o 
   1 -12   1        1.26       -2.32      2.32 o 
   2 -12   1        0.10        4.26      3.10 o 
  -8 -11   1      194.18      201.57      7.88 o 
  -7 -11   1      124.61      144.57      6.55 o 
  -6 -11   1        0.17       -1.36      1.74 o 
  -5 -11   1        1.44        0.77      1.92 o 
  -4 -11   1        0.51       -1.20      1.49 o 
  -3 -11   1       21.03       17.94      2.74 o 
  -2 -11   1        7.85       11.63      2.46 o 
  -1 -11   1       35.71       32.36      3.29 o 
   0 -11   1        0.01       -3.68      3.68 o 
   1 -11   1       19.21       17.42      3.48 o 
   2 -11   1        0.09        0.77      2.71 o 
   3 -11   1        0.16       -1.74      1.92 o 
   4 -11   1        1.49        2.87      2.31 o 
  -9 -10   1        1.41        5.81      2.46 o 
  -8 -10   1       97.25      104.95      6.39 o 
  -7 -10   1      128.28      129.86      6.00 o 
  -6 -10   1       30.14       30.76      3.25 o 
  -5 -10   1        6.13        6.53      2.04 o 
  -4 -10   1       53.42       49.71      3.69 o 
  -3 -10   1       11.92        9.12      2.04 o 
  -2 -10   1       10.39       12.97      2.19 o 
  -1 -10   1        7.45        9.97      6.78 o 
   0 -10   1        0.82       -0.18      1.49 o 
   1 -10   1       20.05       24.78      2.59 o 
   2 -10   1        0.38       -0.66      3.48 o 
   3 -10   1       30.27       26.55      2.97 o 
   4 -10   1        5.54        6.58      2.19 o 
   5 -10   1        1.08        1.72      3.29 o 
  -9  -9   1        6.76        3.74      2.04 o 
  -8  -9   1        1.29        2.27      1.86 o 
  -7  -9   1        1.51        2.32      2.71 o 
  -6  -9   1       38.17       41.99      3.41 o 
  -5  -9   1        1.35        1.06      1.49 o 
  -4  -9   1      108.00      107.57      4.79 o 
  -3  -9   1       16.10       16.23      3.87 o 
  -2  -9   1        2.55        2.82      1.49 o 
  -1  -9   1        0.48        1.16      2.71 o 
   0  -9   1       37.13       37.33      2.79 o 
   1  -9   1        0.04        1.20      1.21 o 
   2  -9   1       14.55       13.16      3.10 o 
   3  -9   1        3.95        0.77      1.49 o 
   4  -9   1       22.30       17.04      2.74 o 
   5  -9   1        1.45        2.52      1.92 o 
   6  -9   1        0.97       -0.39      1.92 o 
 -10  -8   1       12.24       10.84      4.26 o 
  -9  -8   1        0.71        2.49      1.86 o 
  -8  -8   1        2.91        4.65      2.71 o 
  -7  -8   1        1.67        4.68      1.76 o 
  -6  -8   1        6.05        6.46      1.76 o 
  -5  -8   1        4.73        0.58      1.10 o 
  -4  -8   1      575.17      562.93     12.32 o 
  -3  -8   1     1015.27     1011.67     18.62 o 
  -2  -8   1        5.80        3.87      1.49 o 
  -1  -8   1        9.32        8.72      1.25 o 
   0  -8   1       19.30       20.91      2.04 o 
   1  -8   1      163.68      169.45      4.32 o 
   2  -8   1      105.98      115.02      5.61 o 
   3  -8   1       44.91       43.95      3.29 o 
   4  -8   1       29.25       26.10      2.86 o 
   5  -8   1        1.30        2.88      2.90 o 
   6  -8   1        2.13        2.13      1.92 o 
   7  -8   1        2.95        1.94      2.19 o 
 -10  -7   1        0.62        1.94      3.10 o 
  -9  -7   1        9.11       13.16      4.26 o 
  -8  -7   1       17.58       14.45      2.22 o 
  -7  -7   1       78.62       76.57      7.55 o 
  -6  -7   1       27.29       27.32      2.59 o 
  -5  -7   1       25.96       22.91      7.55 o 
  -4  -7   1       43.94       38.93      2.74 o 
  -3  -7   1      196.91      199.98      6.02 o 
  -2  -7   1      105.47      126.93      2.55 o 
  -1  -7   1        4.70        3.78      0.84 o 
   0  -7   1      941.56      929.95     13.25 o 
   1  -7   1      232.60      228.62      4.92 o 
   2  -7   1       97.30       97.88      3.11 o 
   3  -7   1       43.40       43.96      3.01 o 
   4  -7   1      340.85      345.50      9.68 o 
   5  -7   1        2.33        0.97      1.64 o 
   6  -7   1        6.30        2.26      1.76 o 
   7  -7   1        1.68        2.32      1.92 o 
 -10  -6   1        2.55        3.87      3.10 o 
  -9  -6   1        0.97        0.00      2.32 o 
  -8  -6   1        0.36       -0.99      1.21 o 
  -7  -6   1      145.26      160.13      5.39 o 
  -6  -6   1      171.67      163.65      5.45 o 
  -5  -6   1        8.77        8.75      1.74 o 
  -4  -6   1      124.47      109.38      4.11 o 
  -3  -6   1      797.65      819.39     11.22 o 
  -2  -6   1      102.68      110.05      2.07 o 
  -1  -6   1       88.69       80.14      2.79 o 
   0  -6   1      116.97       99.62      3.77 o 
   1  -6   1        5.11        7.24      1.12 o 
   2  -6   1      124.91      123.64      3.27 o 
   3  -6   1       15.86       13.31      1.76 o 
   4  -6   1       94.53       90.53      4.08 o 
   5  -6   1        2.72        3.16      1.94 o 
   6  -6   1        2.34        1.70      1.76 o 
   7  -6   1        2.42        2.32      2.71 o 
   8  -6   1        1.39       -0.08      2.04 o 
 -10  -5   1       12.19        8.90      3.87 o 
  -9  -5   1        1.72        3.48      2.71 o 
  -8  -5   1      110.89      108.43      6.58 o 
  -7  -5   1      325.71      310.06      7.81 o 
  -6  -5   1       15.09       12.11      1.58 o 
  -5  -5   1       57.53       52.62      2.86 o 
  -4  -5   1        9.95       12.17      1.05 o 
  -3  -5   1        0.58        0.31      0.35 o 
  -2  -5   1     1926.71     1922.35     23.64 o 
  -1  -5   1      100.69      135.73      2.96 o 
   0  -5   1      735.85      680.21      9.68 o 
   1  -5   1      334.66      353.18      7.25 o 
   2  -5   1       10.22       10.03      1.65 o 
   3  -5   1      157.19      169.12      3.81 o 
   4  -5   1       20.82       19.00      2.71 o 
   5  -5   1      735.79      736.89     14.63 o 
   6  -5   1      830.05      837.31     16.82 o 
   7  -5   1       15.75       16.57      2.59 o 
   8  -5   1       19.72       26.16      3.25 o 
   9  -5   1        1.07        1.16      2.19 o 
 -10  -4   1        0.52        0.77      2.71 o 
  -9  -4   1        4.16        4.65      2.71 o 
  -8  -4   1        0.12        0.39      1.94 o 
  -7  -4   1      132.59      120.89      4.84 o 
  -6  -4   1       21.29       27.69      1.57 o 
  -5  -4   1       14.40       13.85      1.12 o 
  -4  -4   1       17.03       19.96      1.13 o 
  -3  -4   1       36.65       37.28      1.40 o 
  -2  -4   1        8.03        6.58      1.10 o 
  -1  -4   1      150.24      128.15      6.30 o 
   0  -4   1      458.34      420.13      6.65 o 
   1  -4   1       29.49       20.31      2.33 o 
   2  -4   1        9.11       16.81      1.23 o 
   3  -4   1        0.19        0.39      0.56 o 
   4  -4   1      135.75      143.76      4.51 o 
   5  -4   1      234.38      239.47      6.70 o 
   6  -4   1       29.90       39.10      5.42 o 
   7  -4   1        6.04        7.74      2.19 o 
   8  -4   1        4.27        5.23      2.19 o 
   9  -4   1        1.12        0.58      1.92 o 
 -10  -3   1        3.31        1.55      2.71 o 
  -9  -3   1       63.71       47.23      5.42 o 
  -8  -3   1       47.54       40.27      4.65 o 
  -7  -3   1      143.15      154.67      5.06 o 
  -6  -3   1       65.22       52.69      7.29 o 
  -5  -3   1      260.02      244.43      4.49 o 
  -4  -3   1      329.51      353.52      5.61 o 
  -3  -3   1      204.76      194.00      3.36 o 
  -2  -3   1      983.57      986.84     15.74 o 
  -1  -3   1     1991.38     1802.87     56.53 o 
   0  -3   1     3100.01     3054.34     43.92 o 
   1  -3   1       95.61      115.48      3.08 o 
   2  -3   1     1350.48     1399.82     17.51 o 
   3  -3   1       68.83       72.39      1.93 o 
   4  -3   1     1073.78     1045.65     17.66 o 
   5  -3   1     1175.51     1139.93     19.71 o 
   6  -3   1      602.94      589.00     12.31 o 
   7  -3   1       17.35       19.50      2.52 o 
   8  -3   1       69.18       67.38      4.24 o 
   9  -3   1        7.86        8.39      2.90 o 
 -10  -2   1        4.48        6.97      3.48 o 
  -9  -2   1        1.89       -0.77      2.32 o 
  -8  -2   1      211.00      191.50      6.39 o 
  -7  -2   1       29.76       30.83      2.59 o 
  -6  -2   1      197.33      188.61      4.09 o 
  -5  -2   1      291.05      315.75      6.94 o 
  -4  -2   1      308.98      392.96      6.39 o 
  -3  -2   1       20.02       30.76      1.18 o 
  -2  -2   1        8.21        4.85      0.55 o 
  -1  -2   1      433.98      375.44      6.43 o 
   0  -2   1       24.61       37.86      1.11 o 
   1  -2   1      496.87      498.29      8.21 o 
   2  -2   1     2094.31     1971.89     29.16 o 
   3  -2   1      363.36      370.46      7.25 o 
   4  -2   1       60.94       58.34      2.59 o 
   5  -2   1        1.97        1.00      1.16 o 
   6  -2   1       21.66       18.94      2.19 o 
   7  -2   1        6.01        4.68      1.76 o 
   8  -2   1        6.21        4.59      1.86 o 
   9  -2   1        2.45        3.68      2.52 o 
  10  -2   1       63.94       77.28      5.20 o 
 -10  -1   1        0.09       -0.77      2.71 o 
  -9  -1   1        2.80        2.80      1.76 o 
  -8  -1   1       71.78       73.78      4.08 o 
  -7  -1   1       11.67       16.71      2.04 o 
  -6  -1   1       59.34       64.74      2.58 o 
  -5  -1   1      121.35      115.78      2.67 o 
  -4  -1   1       64.13       60.46      2.18 o 
  -3  -1   1      848.30      801.00     12.86 o 
  -2  -1   1      371.56      331.41      4.61 o 
  -1  -1   1     1128.50     1027.54     21.68 o 
   0  -1   1        3.10        6.97      0.55 o 
   1  -1   1      280.44      290.40      7.94 o 
   2  -1   1        5.46        7.38      0.82 o 
   3  -1   1      121.53      150.21      5.23 o 
   4  -1   1        7.84       14.52      1.37 o 
   5  -1   1      164.00      166.61      4.79 o 
   6  -1   1      227.36      235.27      6.43 o 
   7  -1   1       64.60       45.48      5.42 o 
   8  -1   1       57.12       46.62      4.07 o 
   9  -1   1        3.00       -0.49      1.49 o 
  10  -1   1        8.85       11.53      2.74 o 
 -10   0   1        3.23        8.35      3.10 o 
  -9   0   1        4.89        2.10      4.26 o 
  -8   0   1       25.21       19.31      2.59 o 
  -7   0   1       44.98       43.39      3.14 o 
  -6   0   1       98.43       94.81      3.83 o 
  -5   0   1       54.35       69.59      2.16 o 
  -4   0   1     3247.33     3396.37     40.38 o 
  -3   0   1      250.44      295.82      4.43 o 
  -2   0   1      451.62      411.60      9.87 o 
  -1   0   1      146.23      127.21      1.93 o 
   1   0   1     8433.17     8001.55    112.50 o 
   2   0   1     1502.00     1429.94     21.22 o 
   3   0   1      522.03      500.16      8.62 o 
   4   0   1      159.73      177.78      3.49 o 
   5   0   1       14.90       12.04      0.89 o 
   6   0   1       51.24       46.85      2.74 o 
   7   0   1      106.23       96.99      4.11 o 
   8   0   1        9.07        4.26      1.64 o 
   9   0   1       17.07       12.39      2.71 o 
  10   0   1       62.31       64.28      5.03 o 
 -10   1   1        2.01       -0.10      2.04 o 
  -9   1   1       13.71       14.21      2.74 o 
  -8   1   1        0.34        0.58      1.37 o 
  -7   1   1       98.69       92.02      4.24 o 
  -6   1   1       97.28       91.81      6.97 o 
  -5   1   1        0.55        0.00      0.56 o 
  -4   1   1      517.63      656.04      9.12 o 
  -3   1   1       61.36       75.32      2.06 o 
  -2   1   1     1732.87     1700.03     20.41 o 
  -1   1   1      449.83      371.62      7.94 o 
   0   1   1      229.48      243.45      3.27 o 
   1   1   1     1099.46      999.93     14.78 o 
   2   1   1        4.30        3.62      0.45 o 
   3   1   1     1584.92     1502.84     18.25 o 
   4   1   1     1027.59     1075.03     13.69 o 
   5   1   1      287.99      347.20      6.32 o 
   6   1   1        1.41        1.94      1.10 o 
   7   1   1      131.88      128.97      4.65 o 
   8   1   1        4.29        3.68      1.64 o 
   9   1   1       28.78       25.96      3.01 o 
  10   1   1        1.65        0.74      1.76 o 
  11   1   1        0.03        0.77      3.10 o 
 -10   2   1        5.22       10.31      2.86 o 
  -9   2   1        5.56        1.74      1.92 o 
  -8   2   1       26.49       25.50      6.00 o 
  -7   2   1        6.25        2.25      1.49 o 
  -6   2   1       22.71       19.18      2.19 o 
  -5   2   1       29.14       34.51      2.90 o 
  -4   2   1      120.37      156.03      3.18 o 
  -3   2   1      443.71      448.88      8.34 o 
  -2   2   1       12.85       12.39      0.73 o 
  -1   2   1      311.27      283.77      5.18 o 
   0   2   1       80.43       76.28      1.48 o 
   1   2   1      110.61      122.91      2.59 o 
   2   2   1      226.54      242.11      4.14 o 
   3   2   1     1286.85     1311.52     16.31 o 
   4   2   1       33.80       41.22      1.40 o 
   5   2   1      234.89      299.71      5.10 o 
   6   2   1      273.85      305.39      5.35 o 
   7   2   1       19.13       23.79      2.31 o 
   8   2   1       51.79       41.68      3.14 o 
   9   2   1       20.17       24.69      2.74 o 
  10   2   1        6.41        7.17      3.10 o 
  11   2   1       26.35       39.49      5.81 o 
  -9   3   1       24.79       21.02      3.29 o 
  -8   3   1        8.13        7.84      2.32 o 
  -7   3   1        4.73        3.17      1.49 o 
  -6   3   1       34.65       33.97      3.10 o 
  -5   3   1       21.03       22.24      2.19 o 
  -4   3   1      143.85      169.22      4.02 o 
  -3   3   1        1.43        0.72      0.65 o 
  -2   3   1      501.26      503.03      8.33 o 
  -1   3   1     2164.46     2116.25     43.75 o 
   0   3   1    19780.38    19204.44    452.94 o 
   1   3   1    22918.52    22233.08    249.33 o 
   2   3   1       95.49      103.59      2.32 o 
   3   3   1        6.66        8.02      0.89 o 
   4   3   1       41.28       39.26      1.48 o 
   5   3   1      435.68      459.62      8.87 o 
   6   3   1      111.14      124.10      5.70 o 
   7   3   1      235.47      244.33      9.68 o 
   8   3   1       36.34       32.22      3.87 o 
   9   3   1       12.12       15.97      2.42 o 
  10   3   1       34.83       38.33      5.42 o 
  11   3   1       10.66        8.90      3.87 o 
  -9   4   1        0.09        0.15      2.04 o 
  -8   4   1        1.46       -1.64      1.64 o 
  -7   4   1       82.57       73.26      6.97 o 
  -6   4   1       23.26       22.59      2.59 o 
  -5   4   1      112.00      123.91      4.63 o 
  -4   4   1        3.02        3.69      2.32 o 
  -3   4   1        1.66        2.89      0.73 o 
  -2   4   1      383.45      391.16      6.17 o 
  -1   4   1      510.08      396.81     33.39 o 
   0   4   1       12.09       21.79      1.55 o 
   1   4   1     1942.26     2016.62     23.93 o 
   2   4   1      398.98      438.32      6.45 o 
   3   4   1        7.12        5.12      0.59 o 
   4   4   1        9.80        6.34      0.93 o 
   5   4   1      295.69      281.96      5.10 o 
   6   4   1        0.66        0.97      0.80 o 
   7   4   1       19.69       18.40      1.57 o 
   8   4   1       57.13       55.17      5.42 o 
   9   4   1        2.07        2.71      2.32 o 
  10   4   1        8.13        3.87      2.71 o 
  11   4   1       10.62        7.36      3.48 o 
  -8   5   1        3.95        5.03      2.19 o 
  -7   5   1       26.62       25.78      3.14 o 
  -6   5   1        4.00        2.95      1.94 o 
  -5   5   1        3.47        2.78      1.49 o 
  -4   5   1       14.22       13.89      1.76 o 
  -3   5   1       47.36       42.92      1.91 o 
  -2   5   1       76.04       72.55      2.36 o 
  -1   5   1      276.03      264.74      5.22 o 
   0   5   1      431.11      438.93      8.47 o 
   1   5   1     2654.03     2702.34     31.96 o 
   2   5   1       41.97       41.40      1.56 o 
   3   5   1     1424.45     1423.98     18.13 o 
   4   5   1      219.88      227.53      4.39 o 
   5   5   1      444.49      434.34      7.10 o 
   6   5   1        3.43        3.31      1.23 o 
   7   5   1       45.45       50.25      7.36 o 
   8   5   1        3.57        3.87      2.32 o 
   9   5   1       61.53       61.95      6.19 o 
  10   5   1        2.41        5.03      2.71 o 
  11   5   1       11.88       15.49      4.65 o 
  -8   6   1       20.80       21.33      3.41 o 
  -7   6   1        5.62        6.97      2.19 o 
  -6   6   1        7.85        7.33      2.04 o 
  -5   6   1      231.75      247.80      7.33 o 
  -4   6   1      215.76      223.05      6.50 o 
  -3   6   1       14.02       13.95      1.40 o 
  -2   6   1        0.52        0.85      0.80 o 
  -1   6   1       70.91       68.49      2.38 o 
   0   6   1        6.92        8.68      1.03 o 
   1   6   1      216.01      241.31      4.44 o 
   2   6   1      283.78      292.60      4.33 o 
   3   6   1        0.60        0.54      0.59 o 
   4   6   1        1.34        0.48      0.59 o 
   5   6   1      225.13      241.38      4.78 o 
   6   6   1        6.47        4.89      1.55 o 
   7   6   1        0.01       -0.93      0.93 o 
   8   6   1      136.00      151.52      5.39 o 
   9   6   1       25.63       33.68      5.03 o 
  10   6   1      103.59      117.31      8.52 o 
  11   6   1        0.01        0.00      2.71 o 
  -7   7   1        1.28        2.52      2.19 o 
  -6   7   1       16.84       13.44      2.71 o 
  -5   7   1       50.12       59.41      4.65 o 
  -4   7   1      178.46      189.60      6.12 o 
  -3   7   1        2.61        2.52      1.37 o 
  -2   7   1        0.84        0.86      0.95 o 
  -1   7   1       45.57       45.82      2.15 o 
   0   7   1       32.58       30.19      1.70 o 
   1   7   1       21.18       19.09      1.20 o 
   2   7   1      227.53      212.94      3.70 o 
   3   7   1       20.92       22.21      2.04 o 
   4   7   1      242.53      228.09      4.71 o 
   5   7   1       46.61       48.80      3.01 o 
   6   7   1       47.85       50.57      4.84 o 
   7   7   1       48.15       40.60      3.14 o 
   8   7   1      184.81      195.54      6.39 o 
   9   7   1       49.35       45.30      5.42 o 
  10   7   1        0.51        1.55      2.71 o 
  -7   8   1       18.48       20.52      5.03 o 
  -6   8   1        6.47        6.92      2.31 o 
  -5   8   1      557.33      591.49     13.50 o 
  -4   8   1      295.30      300.43      8.43 o 
  -3   8   1        8.79        5.61      1.64 o 
  -2   8   1        9.17        9.25      1.48 o 
  -1   8   1       22.49       22.50      2.55 o 
   0   8   1       15.53       20.88      2.46 o 
   1   8   1        7.29        8.31      1.01 o 
   2   8   1       51.17       47.25      3.19 o 
   3   8   1      117.08      124.17      3.72 o 
   4   8   1       28.41       29.99      2.59 o 
   5   8   1        0.75        0.00      1.21 o 
   6   8   1        5.76        3.41      1.49 o 
   7   8   1        0.04        0.58      1.37 o 
   8   8   1       81.67       84.48      4.51 o 
   9   8   1       36.11       35.55      4.45 o 
  10   8   1       22.42       24.39      5.03 o 
  -6   9   1        0.01        1.94      3.48 o 
  -5   9   1        8.63        7.36      3.48 o 
  -4   9   1        0.01       -0.66      1.76 o 
  -3   9   1       10.27        6.84      2.71 o 
  -2   9   1        0.00        0.11      1.49 o 
  -1   9   1        0.89        2.54      1.07 o 
   0   9   1       76.88       76.99      3.66 o 
   1   9   1      142.90      143.62      3.40 o 
   2   9   1        2.80        0.27      0.74 o 
   3   9   1        0.43        0.23      1.29 o 
   4   9   1       50.22       50.38      3.41 o 
   5   9   1       31.47       31.68      2.86 o 
   6   9   1        2.72       -0.70      2.90 o 
   7   9   1       42.41       48.22      3.69 o 
   8   9   1       15.75       16.49      2.46 o 
   9   9   1        2.70        4.62      2.04 o 
  10   9   1        0.01       -2.32      2.32 o 
  -5  10   1       10.50       23.23      5.42 o 
  -4  10   1        2.16        4.26      3.48 o 
  -3  10   1      160.72      180.03     10.45 o 
  -2  10   1       66.16       76.66      6.58 o 
  -1  10   1       55.88       59.20      3.11 o 
   0  10   1      124.76      135.62      8.71 o 
   1  10   1       94.07       91.79      3.44 o 
   2  10   1       87.19       97.28      4.63 o 
   3  10   1       18.55       16.33      2.31 o 
   4  10   1       34.43       38.33      4.26 o 
   5  10   1       44.77       50.29      6.78 o 
   6  10   1        0.60        1.94      2.32 o 
   7  10   1       30.48       33.44      3.41 o 
   8  10   1       24.66       24.71      3.01 o 
   9  10   1       12.00        7.10      4.07 o 
  -4  11   1        0.09        3.48      3.48 o 
  -3  11   1       36.82       46.46      6.19 o 
  -2  11   1       15.14       20.52      4.26 o 
  -1  11   1       21.96       20.52      4.26 o 
   0  11   1      135.10      155.25      9.29 o 
   1  11   1        0.75       -0.77      2.32 o 
   2  11   1        4.05        1.22      1.76 o 
   3  11   1        5.95        7.02      4.65 o 
   4  11   1      308.76      343.31      9.69 o 
   5  11   1       84.94       84.55      4.79 o 
   6  11   1        2.12        1.44      4.84 o 
   7  11   1        0.07       -1.76      1.76 o 
   8  11   1       22.72       26.30      4.26 o 
   9  11   1        0.34       -0.58      2.19 o 
  -3  12   1        4.27        3.10      3.87 o 
  -2  12   1        8.79        5.03      3.87 o 
   0  12   1        0.16        1.16      3.10 o 
   1  12   1       10.17       11.23      3.87 o 
   2  12   1        0.60        1.55      3.10 o 
   4  12   1        3.66        9.29      3.87 o 
   5  12   1        6.85        8.25      2.59 o 
   6  12   1        6.76        9.19      2.59 o 
   7  12   1       37.05       40.27      4.11 o 
   8  12   1       10.35       14.48      3.14 o 
   2  13   1        8.26       11.23      4.26 o 
   3  13   1        0.67        2.71      3.48 o 
   4  13   1       15.29       16.65      4.65 o 
   5  13   1        7.74       11.23      4.26 o 
   6  13   1        0.04        3.10      3.48 o 
   7  13   1        0.08        1.16      3.48 o 
   1  14   1        0.62        3.10      4.26 o 
   2  14   1        0.05       -1.55      3.48 o 
   3  14   1        1.79        2.32      3.87 o 
   4  14   1        2.26        0.39      3.87 o 
   5  14   1        0.08        0.00      3.87 o 
  -6 -13   2        3.34        1.36      2.46 o 
  -5 -13   2        4.29        3.61      2.59 o 
  -4 -13   2       22.44       25.61      3.56 o 
  -3 -13   2        6.98        4.86      3.29 o 
  -2 -13   2       82.78       95.11      5.61 o 
  -1 -13   2        6.16        6.68      2.59 o 
   0 -13   2        3.82        5.03      3.10 o 
   1 -13   2       15.93       18.20      4.65 o 
  -7 -12   2        4.12        3.71      2.71 o 
  -6 -12   2        5.82        9.35      2.70 o 
  -5 -12   2        3.25        5.53      2.31 o 
  -4 -12   2        0.71        1.78      2.32 o 
  -3 -12   2       22.98       25.61      3.29 o 
  -2 -12   2        0.63        3.48      2.19 o 
  -1 -12   2        3.19        6.33      2.31 o 
   0 -12   2       13.08       14.71      3.48 o 
   1 -12   2        3.45        7.74      3.48 o 
   2 -12   2        3.48        3.48      3.48 o 
   3 -12   2       12.86       15.87      4.65 o 
  -8 -11   2       26.45       24.80      3.43 o 
  -7 -11   2       75.81       69.78      4.84 o 
  -6 -11   2       16.90       15.92      2.86 o 
  -5 -11   2        2.15        3.05      2.04 o 
  -4 -11   2       23.23       20.54      5.61 o 
  -3 -11   2       21.40       24.99      3.01 o 
  -2 -11   2        6.10        7.25      2.32 o 
  -1 -11   2        5.46        5.03      2.19 o 
   0 -11   2       25.70       24.03      3.68 o 
   1 -11   2        2.68        0.39      1.94 o 
   3 -11   2        0.06        3.87      3.10 o 
   4 -11   2       15.70       13.39      3.68 o 
  -9 -10   2        1.58        1.03      2.04 o 
  -8 -10   2       30.19       31.67      8.13 o 
  -7 -10   2       68.37       68.96      4.63 o 
  -6 -10   2       20.87       22.58      4.65 o 
  -5 -10   2        1.51        0.58      1.64 o 
  -4 -10   2        8.28        6.19      2.04 o 
  -3 -10   2       17.60       22.93      2.74 o 
  -2 -10   2        7.05        8.84      2.90 o 
  -1 -10   2       23.45       27.34      5.61 o 
   0 -10   2        8.32        5.03      1.76 o 
   1 -10   2       15.66       12.00      2.71 o 
   2 -10   2        2.51        1.16      2.32 o 
   3 -10   2        8.90        9.63      5.81 o 
   4 -10   2        0.01       -1.58      1.58 o 
   5 -10   2       14.99       14.80      3.01 o 
  -9  -9   2        3.41        3.19      4.26 o 
  -8  -9   2       39.33       46.31      3.72 o 
  -7  -9   2        1.58        2.71      2.90 o 
  -6  -9   2       22.37       25.35      2.97 o 
  -5  -9   2        1.78        0.74      2.52 o 
  -4  -9   2        1.91        3.87      1.64 o 
  -3  -9   2        0.39        0.77      1.37 o 
  -2  -9   2       13.43       13.74      2.71 o 
  -1  -9   2        1.82        7.64      1.76 o 
   0  -9   2        0.62       -0.34      1.21 o 
   1  -9   2       34.05       30.44      2.59 o 
   2  -9   2        8.84       11.53      4.45 o 
   3  -9   2        0.62       -0.70      1.49 o 
   4  -9   2       15.33       12.97      3.48 o 
   5  -9   2       24.49       19.33      2.86 o 
   6  -9   2        0.98       -0.58      1.92 o 
 -10  -8   2        0.75       -1.55      2.71 o 
  -9  -8   2       71.07       83.90      4.73 o 
  -8  -8   2      123.21      122.75      5.39 o 
  -7  -8   2      385.56      409.62     18.20 o 
  -6  -8   2        3.00        1.80      1.49 o 
  -5  -8   2       17.46       14.97      2.19 o 
  -4  -8   2        2.51        2.75      1.74 o 
  -3  -8   2       16.84       15.09      2.04 o 
  -2  -8   2      771.81      775.64     15.19 o 
  -1  -8   2       20.31       19.39      2.19 o 
   0  -8   2        8.05        7.60      1.95 o 
   1  -8   2       18.10       20.44      2.04 o 
   2  -8   2       10.04       11.87      2.13 o 
   3  -8   2        9.37       11.19      2.04 o 
   4  -8   2        8.79        8.10      2.04 o 
   5  -8   2        2.10        1.55      1.76 o 
   6  -8   2       10.13       12.76      4.65 o 
   7  -8   2        7.02        9.59      2.86 o 
 -10  -7   2        1.48        2.32      3.10 o 
  -9  -7   2        0.31        0.29      1.74 o 
  -8  -7   2        7.00        7.93      1.86 o 
  -7  -7   2       75.29       78.02      4.65 o 
  -6  -7   2      297.27      288.07      7.77 o 
  -5  -7   2        0.29        0.77      1.74 o 
  -4  -7   2      121.27      125.19      4.79 o 
  -3  -7   2      198.39      220.07      6.28 o 
  -2  -7   2       46.28       55.56      3.01 o 
  -1  -7   2      257.71      281.75      5.36 o 
   0  -7   2        0.85       -0.04      0.80 o 
   1  -7   2        5.95        4.26      1.03 o 
   2  -7   2       98.72      107.72      3.18 o 
   3  -7   2       44.41       36.23      2.74 o 
   4  -7   2      160.96      172.72      6.19 o 
   5  -7   2        0.91        0.19      1.37 o 
   6  -7   2        1.84        1.64      1.76 o 
   7  -7   2        5.52        3.43      2.04 o 
   8  -7   2        1.04        1.37      2.31 o 
 -10  -6   2        0.78        1.94      2.71 o 
  -9  -6   2        5.98        7.74      3.48 o 
  -8  -6   2       15.15       15.10      2.22 o 
  -7  -6   2        1.58        1.78      1.29 o 
  -6  -6   2       24.79       24.28      2.31 o 
  -5  -6   2        2.10        0.24      1.36 o 
  -4  -6   2        7.66        6.58      1.49 o 
  -3  -6   2      250.93      235.06     12.20 o 
  -2  -6   2       60.16       63.07      1.84 o 
  -1  -6   2        9.29        6.84      0.89 o 
   0  -6   2       92.22      101.19      2.79 o 
   1  -6   2      534.76      555.40     12.82 o 
   2  -6   2       53.80       46.02      2.05 o 
   3  -6   2       86.15       83.96      3.69 o 
   4  -6   2        0.23       -0.93      0.93 o 
   5  -6   2       46.21       41.57      3.14 o 
   6  -6   2        2.51        1.94      1.64 o 
   7  -6   2        7.14        9.08      2.52 o 
   8  -6   2       20.51       21.48      3.41 o 
 -10  -5   2        1.72        2.32      2.71 o 
  -9  -5   2        7.62        3.87      2.71 o 
  -8  -5   2        1.33       -0.62      1.29 o 
  -7  -5   2      130.01      140.53      4.93 o 
  -6  -5   2       43.24       36.90      2.71 o 
  -5  -5   2       24.77       23.63      3.10 o 
  -4  -5   2       28.75       29.46      2.14 o 
  -3  -5   2     2081.75     2145.61     33.40 o 
  -2  -5   2      808.72      869.91     15.19 o 
  -1  -5   2      548.55      570.70      9.86 o 
   0  -5   2       16.18       18.45      1.43 o 
   1  -5   2       40.02       37.11      1.63 o 
   2  -5   2      703.69      768.50     10.85 o 
   3  -5   2       91.21      100.61      2.72 o 
   4  -5   2       13.21       13.48      1.76 o 
   5  -5   2       51.45       41.34      6.97 o 
   6  -5   2      167.04      174.62      6.28 o 
   7  -5   2       21.03       20.14      2.74 o 
   8  -5   2       22.43       31.28      3.56 o 
   9  -5   2       13.73       14.93      3.14 o 
 -10  -4   2        5.74        1.16      2.71 o 
  -9  -4   2       52.65       42.98      5.42 o 
  -8  -4   2       10.96        6.97      3.10 o 
  -7  -4   2      148.27      144.96      9.49 o 
  -6  -4   2        7.41        3.64      1.29 o 
  -5  -4   2       69.08       59.15      2.70 o 
  -4  -4   2        2.27        1.55      0.59 o 
  -3  -4   2      242.79      268.65      6.00 o 
  -2  -4   2        6.38        6.99      1.10 o 
  -1  -4   2     1767.82     1717.03     21.05 o 
   0  -4   2       17.83       16.17      0.95 o 
   1  -4   2     1180.53     1211.64     16.38 o 
   2  -4   2     1202.19     1231.68     15.93 o 
   3  -4   2      423.36      436.51      6.84 o 
   4  -4   2      320.78      339.34      7.80 o 
   5  -4   2      210.06      195.82      5.88 o 
   6  -4   2       66.97       73.77      5.23 o 
   7  -4   2        6.46        9.28      2.04 o 
   8  -4   2        3.23        3.68      1.92 o 
   9  -4   2        8.51        7.74      2.46 o 
 -10  -3   2        2.04        0.00      2.71 o 
  -9  -3   2        2.89        2.32      2.71 o 
  -8  -3   2        0.61        0.39      2.32 o 
  -7  -3   2        1.20       -0.33      0.77 o 
  -6  -3   2      495.62      463.50      7.61 o 
  -5  -3   2      216.22      227.09      4.40 o 
  -4  -3   2     1531.92     1534.77     19.33 o 
  -3  -3   2      802.09      842.15     15.62 o 
  -2  -3   2       58.89       68.41      2.90 o 
  -1  -3   2     2041.23     2001.03     29.98 o 
   0  -3   2      156.86      148.02      2.72 o 
   1  -3   2      588.08      565.63      7.66 o 
   2  -3   2      510.40      487.62      6.97 o 
   3  -3   2       68.88       75.93      2.82 o 
   4  -3   2       40.01       39.19      2.31 o 
   5  -3   2       63.00       66.59      3.29 o 
   6  -3   2       70.13       84.25      7.16 o 
   7  -3   2       21.64       18.11      2.46 o 
   8  -3   2       29.04       32.34      3.87 o 
   9  -3   2        8.41        6.90      2.31 o 
  10  -3   2        4.44        7.15      2.59 o 
 -10  -2   2        5.91        7.36      3.87 o 
  -9  -2   2        2.44        7.36      3.48 o 
  -8  -2   2      129.92      101.82      6.97 o 
  -7  -2   2      249.27      238.60     11.42 o 
  -6  -2   2       20.23       22.30      3.48 o 
  -5  -2   2      676.08      721.49     10.25 o 
  -4  -2   2      153.08      155.15      3.17 o 
  -3  -2   2     2586.67     2748.40     32.77 o 
  -2  -2   2     8528.65     8430.65    120.18 o 
  -1  -2   2      538.98      500.44      8.47 o 
   0  -2   2     4341.08     4185.36     48.64 o 
   1  -2   2     4049.92     4118.89     47.98 o 
   2  -2   2     1162.45     1162.90     18.06 o 
   3  -2   2       74.62       88.10      2.86 o 
   4  -2   2      132.74      131.03      6.39 o 
   5  -2   2        1.31        3.48      1.10 o 
   6  -2   2     1857.16     1741.89     28.47 o 
   7  -2   2      803.53      847.27     16.56 o 
   8  -2   2       39.02       38.99      3.29 o 
   9  -2   2       11.89       12.69      2.46 o 
  10  -2   2        4.99       10.77      2.86 o 
 -10  -1   2       52.55       73.17      7.36 o 
  -9  -1   2        0.10        1.55      2.71 o 
  -8  -1   2      119.98      123.99      5.33 o 
  -7  -1   2      126.26      115.74      4.79 o 
  -6  -1   2        7.96        7.20      1.15 o 
  -5  -1   2        0.18        0.94      0.56 o 
  -4  -1   2        2.55        0.10      0.50 o 
  -3  -1   2      114.53      121.42      2.49 o 
  -2  -1   2        0.66        3.95      0.45 o 
  -1  -1   2      510.41      531.05      8.47 o 
   0  -1   2        4.36        4.15      0.26 o 
   1  -1   2       65.22       69.26      1.30 o 
   2  -1   2       84.77       88.59      3.29 o 
   3  -1   2     1369.70     1316.63     20.39 o 
   4  -1   2       19.48       12.78      1.37 o 
   5  -1   2      597.41      589.87     11.22 o 
   6  -1   2      193.95      193.62      5.75 o 
   7  -1   2        0.41       -0.52      1.21 o 
   8  -1   2        4.27        4.26      1.92 o 
   9  -1   2       17.24       19.42      2.86 o 
  10  -1   2        0.38        2.32      1.92 o 
 -10   0   2        2.28        4.65      3.48 o 
  -9   0   2       65.68       57.84      4.24 o 
  -8   0   2      151.82      130.69      6.78 o 
  -7   0   2       11.10       13.12      2.04 o 
  -6   0   2       12.71       14.21      1.94 o 
  -5   0   2      226.88      239.59      4.56 o 
  -4   0   2     1092.93     1248.44     16.07 o 
  -3   0   2     3245.66     3357.19     48.86 o 
  -2   0   2      279.72      317.24      4.62 o 
  -1   0   2      156.42      175.67      2.68 o 
   0   0   2       29.89       45.80      2.32 o 
   1   0   2       10.98        7.94      0.55 o 
   2   0   2      299.70      265.21      4.93 o 
   3   0   2     1403.78     1404.29     21.35 o 
   4   0   2      255.25      242.22      5.48 o 
   5   0   2       24.81       24.84      2.52 o 
   6   0   2      438.79      442.83     15.68 o 
   7   0   2       85.43       64.50      5.61 o 
   8   0   2       31.23       26.76      2.74 o 
   9   0   2        0.29        0.35      1.49 o 
  10   0   2        2.01        4.08      2.04 o 
 -10   1   2        3.85        1.74      2.14 o 
  -9   1   2       13.00       13.20      2.59 o 
  -8   1   2        1.08        0.21      1.49 o 
  -7   1   2      196.56      177.84      6.16 o 
  -6   1   2       41.51       40.38      2.86 o 
  -5   1   2      244.23      237.84      4.61 o 
  -4   1   2      821.10     1008.07     13.38 o 
  -3   1   2     1564.86     1799.65     22.12 o 
  -2   1   2      258.74      219.79     14.54 o 
  -1   1   2      414.28      392.89      5.36 o 
   0   1   2      498.71      460.50      5.96 o 
   1   1   2       15.03       20.42      1.36 o 
   2   1   2     1278.11     1300.17     15.72 o 
   3   1   2     1835.65     1872.71     22.65 o 
   4   1   2      103.36      105.83      2.33 o 
   5   1   2      614.20      591.47      8.35 o 
   6   1   2       75.11       61.20      5.03 o 
   7   1   2      223.57      189.15      5.75 o 
   8   1   2       34.65       33.08      2.90 o 
   9   1   2       25.42       31.23      3.29 o 
  10   1   2        3.41        6.58      3.10 o 
  11   1   2       79.57       98.53      5.75 o 
  -9   2   2        8.81        4.45      2.19 o 
  -8   2   2        0.39        0.84      1.49 o 
  -7   2   2       77.95       65.38      4.65 o 
  -6   2   2      254.21      251.37      7.10 o 
  -5   2   2      122.50      117.99      4.24 o 
  -4   2   2        0.05        0.55      0.78 o 
  -3   2   2      687.31      683.99      9.43 o 
  -2   2   2      783.25      789.81     12.86 o 
  -1   2   2       24.88       31.73      3.01 o 
   0   2   2      938.40      908.57     11.25 o 
   1   2   2     2199.54     2110.31     30.79 o 
   2   2   2      141.01      152.25      3.41 o 
   3   2   2      152.11      114.64      2.73 o 
   4   2   2       50.83       47.04      1.63 o 
   5   2   2      513.24      559.29      8.18 o 
   6   2   2      218.63      230.23      4.49 o 
   7   2   2      288.67      314.41     16.07 o 
   8   2   2      104.04       96.15      5.61 o 
   9   2   2       35.10       30.45      4.65 o 
  10   2   2        1.33       -0.39      1.64 o 
  11   2   2        0.21       -1.16      2.71 o 
  -9   3   2        6.64        6.04      2.71 o 
  -8   3   2       18.16       17.02      2.74 o 
  -7   3   2        2.34        1.36      1.37 o 
  -6   3   2      177.27      147.03      5.45 o 
  -5   3   2       70.91       72.23      3.41 o 
  -4   3   2      199.92      206.25      4.20 o 
  -3   3   2      372.73      385.51      6.15 o 
  -2   3   2       26.67       28.95      1.58 o 
  -1   3   2      157.71      173.12      3.66 o 
   0   3   2     2207.72     2220.24     26.59 o 
   1   3   2    39905.59    37877.56    549.40 o 
   2   3   2    12622.34    12602.51    145.12 o 
   3   3   2     1416.88     1431.45     17.87 o 
   4   3   2      291.15      283.94      6.33 o 
   5   3   2        9.54       12.83      1.07 o 
   6   3   2       16.46       15.55      1.22 o 
   7   3   2       18.42       26.63      2.31 o 
   8   3   2       26.02       26.27      2.59 o 
   9   3   2        1.96        3.77      1.74 o 
  10   3   2        0.84        3.29      1.92 o 
  11   3   2       15.20       19.36      4.65 o 
  -9   4   2        3.73        5.36      2.59 o 
  -8   4   2       19.74       20.38      3.29 o 
  -7   4   2       25.80       25.50      6.00 o 
  -6   4   2      106.20      110.64      4.74 o 
  -5   4   2      121.51      130.41      4.74 o 
  -4   4   2       13.36        8.63      1.85 o 
  -3   4   2       82.12       92.57      4.48 o 
  -2   4   2        0.22        0.34      0.65 o 
  -1   4   2     1052.26     1017.29     13.32 o 
   0   4   2      458.33      469.63      6.81 o 
   1   4   2      297.38      304.35      4.18 o 
   2   4   2      142.48      137.29      2.86 o 
   3   4   2      156.75      147.76      3.11 o 
   4   4   2      122.65      128.86      3.03 o 
   5   4   2      305.48      330.63      5.78 o 
   6   4   2       93.22       99.37      3.53 o 
   7   4   2        0.94        0.97      0.80 o 
   8   4   2        0.73        2.67      1.49 o 
   9   4   2        5.27        6.58      1.86 o 
  10   4   2       25.87       15.10      3.87 o 
  11   4   2       12.06        7.36      3.48 o 
  -8   5   2        0.14        0.46      2.04 o 
  -7   5   2        0.64        1.40      1.76 o 
  -6   5   2        6.84        3.68      1.92 o 
  -5   5   2       33.16       33.50      4.84 o 
  -4   5   2        0.15       -0.19      1.10 o 
  -3   5   2      176.45      179.71      4.07 o 
  -2   5   2      449.60      495.88      9.54 o 
  -1   5   2        0.12        0.55      0.56 o 
   0   5   2       98.46      105.01      2.56 o 
   1   5   2       76.78       79.65      1.90 o 
   2   5   2        0.04       -0.19      0.50 o 
   3   5   2       46.53       47.01      1.76 o 
   4   5   2       33.49       36.34      1.64 o 
   5   5   2      343.45      373.95      6.43 o 
   6   5   2      286.18      280.18      5.40 o 
   7   5   2       32.82       28.15      1.94 o 
   8   5   2        0.52       -1.55      1.94 o 
   9   5   2       41.04       44.52      5.03 o 
  10   5   2        0.04       -2.32      2.32 o 
  11   5   2        0.17        0.00      2.71 o 
  -8   6   2       12.36       14.18      4.65 o 
  -7   6   2        2.59        3.51      2.04 o 
  -6   6   2        4.49        1.27      3.29 o 
  -5   6   2        7.16        5.81      1.92 o 
  -4   6   2      259.43      262.15     10.45 o 
  -3   6   2        0.48        0.86      0.95 o 
  -2   6   2       85.77       76.87      3.25 o 
  -1   6   2      413.78      387.61      6.68 o 
   0   6   2      138.85      145.77      3.47 o 
   1   6   2      214.32      251.01      4.08 o 
   2   6   2      423.66      389.26      5.50 o 
   3   6   2       78.19       58.02      7.22 o 
   4   6   2      133.02      141.04      3.41 o 
   5   6   2      275.86      272.99      5.35 o 
   6   6   2      699.45      754.76     11.34 o 
   7   6   2       14.06       11.71      2.32 o 
   8   6   2       21.56       27.48      2.70 o 
   9   6   2       27.39       29.81      4.65 o 
  10   6   2       20.21       14.33      3.87 o 
  11   6   2       12.55       13.16      4.26 o 
  -7   7   2        0.99       -1.16      2.71 o 
  -6   7   2        7.31        6.49      2.31 o 
  -5   7   2       32.01       33.24      3.25 o 
  -4   7   2        1.82        2.32      1.94 o 
  -3   7   2       33.15       32.26      5.81 o 
  -2   7   2        6.46        2.47      1.52 o 
  -1   7   2       33.27       34.76      2.05 o 
   0   7   2      119.91      121.01      3.30 o 
   1   7   2        0.98        2.27      1.32 o 
   2   7   2        5.47        2.87      0.74 o 
   3   7   2       27.66       29.04      2.22 o 
   4   7   2       30.33       29.85      2.20 o 
   5   7   2        0.29        0.60      0.76 o 
   6   7   2       16.55       21.59      6.19 o 
   7   7   2       24.21       21.41      2.46 o 
   8   7   2       24.53       26.08      2.74 o 
   9   7   2        0.75       -1.16      2.32 o 
  10   7   2       29.78       33.30      5.42 o 
  11   7   2        5.11        2.32      3.10 o 
  -6   8   2       11.75        8.90      3.87 o 
  -5   8   2       44.22       39.49      5.81 o 
  -4   8   2      409.56      442.87     10.86 o 
  -3   8   2       34.47       39.39      2.97 o 
  -2   8   2       38.33       41.52      2.97 o 
  -1   8   2       92.76      107.68      3.47 o 
   0   8   2      105.95      109.26      3.36 o 
   1   8   2        0.06       -0.44      0.68 o 
   2   8   2       75.40       77.31      3.09 o 
   3   8   2      112.89      112.66      4.08 o 
   4   8   2       39.43       40.22      2.15 o 
   5   8   2        2.86        1.36      1.37 o 
   6   8   2       53.95       52.15      4.45 o 
   7   8   2        2.33       -0.23      1.29 o 
   8   8   2        3.30        5.03      1.92 o 
   9   8   2       25.70       31.36      4.65 o 
  10   8   2       36.69       39.49      5.81 o 
  -6   9   2        5.06        0.39      3.48 o 
  -5   9   2       19.00       19.75      5.03 o 
  -4   9   2       76.43       94.86      7.74 o 
  -3   9   2       20.86       28.65      5.03 o 
  -2   9   2        8.05        4.26      2.71 o 
  -1   9   2        2.85        2.44      1.25 o 
   0   9   2       83.71       75.12      2.96 o 
   1   9   2       69.12       79.86      2.54 o 
   2   9   2       22.17       21.79      1.45 o 
   3   9   2        0.75        0.21      0.84 o 
   4   9   2       21.83       22.63      2.50 o 
   5   9   2       21.76       20.00      2.59 o 
   6   9   2       78.79       83.93      9.49 o 
   7   9   2        1.32       -1.02      4.84 o 
   8   9   2       61.67       58.23      3.96 o 
   9   9   2       11.52        6.19      2.19 o 
  10   9   2        5.77        7.36      3.48 o 
  -5  10   2        0.55       -1.94      3.10 o 
  -4  10   2       43.84       34.46      5.81 o 
  -3  10   2        0.77        2.32      3.10 o 
  -2  10   2       15.49       19.36      4.26 o 
  -1  10   2        3.69        3.29      1.92 o 
   0  10   2       14.36        9.19      1.70 o 
   1  10   2       76.96       82.30      3.96 o 
   2  10   2       12.76        8.87      1.86 o 
   3  10   2       82.45       80.53      6.58 o 
   4  10   2       44.82       46.33      3.63 o 
   5  10   2        5.50        6.27      2.04 o 
   6  10   2        0.03       -1.52      2.90 o 
   7  10   2       20.15       21.05      3.48 o 
   8  10   2       14.52       12.88      2.74 o 
   9  10   2       19.36       17.30      2.86 o 
  10  10   2        0.03       -1.16      2.71 o 
  -4  11   2       66.41       56.14      7.36 o 
  -3  11   2       55.63       65.82      7.36 o 
  -2  11   2        5.90        7.74      3.48 o 
   0  11   2       17.89       18.85      2.21 o 
   1  11   2        0.67        1.16      2.71 o 
   2  11   2       11.57       11.23      3.48 o 
   3  11   2       24.55       20.52      4.26 o 
   4  11   2        9.47       12.00      3.87 o 
   6  11   2       16.72       23.00      3.14 o 
   7  11   2        0.04        0.23      2.04 o 
   8  11   2        6.90        8.27      2.59 o 
   9  11   2       14.20        6.22      3.29 o 
  -3  12   2        6.56       21.29      5.81 o 
  -2  12   2        0.09        8.13      3.87 o 
  -1  12   2       11.40       12.55      2.59 o 
   0  12   2        4.97        8.13      3.48 o 
   1  12   2       79.83       97.57      8.13 o 
   2  12   2        0.08        3.87      3.10 o 
   3  12   2        6.05       13.55      4.26 o 
   4  12   2        0.98        0.77      2.71 o 
   5  12   2        9.57       13.16      4.26 o 
   6  12   2        9.17       15.10      4.26 o 
   7  12   2        2.24       -1.16      3.10 o 
   8  12   2       10.27       20.91      5.03 o 
   1  13   2       22.80       22.46      5.42 o 
   2  13   2        9.04        2.71      3.48 o 
   3  13   2       12.19        5.03      3.87 o 
   5  13   2       23.79       30.59      5.81 o 
   6  13   2        0.05        1.94      3.48 o 
   7  13   2        0.37        0.39      3.48 o 
   1  14   2        0.89       -3.87      3.87 o 
   3  14   2        0.00        3.48      3.87 o 
   4  14   2       38.20       34.07      6.19 o 
   5  14   2       46.83       43.75      6.58 o 
  -5 -13   3        0.06       -2.31      2.31 o 
  -4 -13   3        5.85        3.38      2.59 o 
  -3 -13   3        8.62        7.88      4.45 o 
  -2 -13   3       33.41       34.71      4.08 o 
  -1 -13   3      152.10      176.16      7.22 o 
   0 -13   3       22.02       28.26      5.42 o 
   1 -13   3        0.01        0.39      3.10 o 
  -7 -12   3       24.07       22.46      5.42 o 
  -6 -12   3        9.49       13.16      2.86 o 
  -5 -12   3        0.01        0.77      2.19 o 
  -4 -12   3       21.53       27.99      3.56 o 
  -3 -12   3       28.19       30.20      3.56 o 
  -2 -12   3       79.40       96.41      5.33 o 
  -1 -12   3       87.86      103.33      8.71 o 
   0 -12   3        4.71        1.94      3.10 o 
   1 -12   3       15.25       24.00      4.65 o 
  -8 -11   3        2.88        1.94      3.48 o 
  -7 -11   3        1.88        0.97      2.19 o 
  -6 -11   3       11.61       15.28      2.86 o 
  -5 -11   3        0.01       -0.97      1.64 o 
  -4 -11   3        4.60        2.71      1.92 o 
  -3 -11   3       26.04       27.85      3.14 o 
  -2 -11   3       38.74       41.42      4.84 o 
  -1 -11   3        0.35        0.60      2.32 o 
   0 -11   3        2.00        0.97      1.92 o 
   1 -11   3        0.03        1.16      2.32 o 
   2 -11   3        0.00       -2.32      2.32 o 
   3 -11   3        9.74       15.87      4.26 o 
   4 -11   3        1.97        8.13      3.48 o 
  -8 -10   3        1.05        0.62      2.04 o 
  -7 -10   3       98.99       91.62      5.12 o 
  -6 -10   3       18.01       14.18      2.70 o 
  -5 -10   3       30.42       35.31      4.84 o 
  -4 -10   3        2.35        2.52      1.64 o 
  -3 -10   3       36.17       38.51      3.41 o 
  -2 -10   3        1.21        0.07      1.49 o 
  -1 -10   3        0.21       -0.19      1.37 o 
   0 -10   3        0.01        1.51      1.49 o 
   1 -10   3        2.71        2.71      2.71 o 
   2 -10   3       46.48       44.14      5.03 o 
   3 -10   3       96.96      109.96      7.74 o 
   4 -10   3        6.21        4.45      2.19 o 
   5 -10   3        3.84        4.07      2.19 o 
  -9  -9   3        1.51        2.37      2.04 o 
  -8  -9   3       20.87       20.47      2.86 o 
  -7  -9   3       26.39       28.88      4.26 o 
  -6  -9   3       19.02       28.74      4.07 o 
  -5  -9   3       11.12       10.00      2.19 o 
  -4  -9   3       30.09       40.45      3.25 o 
  -3  -9   3        3.88        3.17      1.49 o 
  -2  -9   3       44.15       51.29      6.19 o 
  -1  -9   3        0.01       -1.10      1.10 o 
   0  -9   3        0.30       -0.73      1.36 o 
   1  -9   3        0.26        0.04      1.21 o 
   2  -9   3        8.39       11.54      2.13 o 
   3  -9   3        0.17       -0.39      1.49 o 
   4  -9   3        4.22        4.45      1.92 o 
   5  -9   3       23.03       19.43      3.01 o 
   6  -9   3        0.27       -1.55      1.92 o 
  -9  -8   3        2.29        1.13      1.76 o 
  -8  -8   3        4.66        3.54      3.87 o 
  -7  -8   3      481.51      458.05     11.24 o 
  -6  -8   3      479.85      477.07     14.91 o 
  -5  -8   3       13.24       11.91      2.04 o 
  -4  -8   3       24.42       22.63      2.59 o 
  -3  -8   3        6.77        6.58      1.64 o 
  -2  -8   3        0.25       -0.39      1.16 o 
  -1  -8   3      168.23      161.37      5.45 o 
   0  -8   3       34.81       32.68      2.59 o 
   1  -8   3      145.21      142.58      5.41 o 
   2  -8   3       21.99       26.61      2.71 o 
   3  -8   3       11.97       11.35      2.71 o 
   4  -8   3        3.41        4.44      1.76 o 
   5  -8   3       18.44       17.62      2.74 o 
   6  -8   3       17.04       21.17      3.01 o 
   7  -8   3        5.99        6.97      2.74 o 
  -9  -7   3       36.42       36.40      6.58 o 
  -8  -7   3        1.96       -0.23      2.52 o 
  -7  -7   3      205.84      220.27      6.88 o 
  -6  -7   3      101.92      107.07      4.74 o 
  -5  -7   3      151.63      151.93      8.52 o 
  -4  -7   3        0.04       -0.77      1.36 o 
  -3  -7   3       88.71       86.78      3.80 o 
  -2  -7   3       21.81       33.27      3.48 o 
  -1  -7   3       66.39       72.31      4.26 o 
   0  -7   3        3.60        3.01      1.16 o 
   1  -7   3       16.83       15.77      1.40 o 
   2  -7   3       45.92       44.97      2.21 o 
   3  -7   3      151.61      159.92      5.61 o 
   4  -7   3       11.45        7.64      2.71 o 
   5  -7   3        3.52        2.26      1.76 o 
   6  -7   3        0.10       -1.16      1.64 o 
   7  -7   3        0.29       -1.55      1.64 o 
 -10  -6   3        2.01        1.16      3.10 o 
  -9  -6   3       46.01       52.65      6.19 o 
  -8  -6   3       38.20       44.94      3.43 o 
  -7  -6   3       92.98       91.46      4.28 o 
  -6  -6   3        0.03        0.39      1.21 o 
  -5  -6   3      245.73      251.64      9.68 o 
  -4  -6   3       23.91       20.91      2.04 o 
  -3  -6   3        4.32        2.37      1.36 o 
  -2  -6   3       23.58       22.84      2.04 o 
  -1  -6   3      100.90      101.62      2.67 o 
   0  -6   3       30.61       35.87      2.07 o 
   1  -6   3       14.64       10.32      1.18 o 
   2  -6   3        0.09       -0.04      0.81 o 
   3  -6   3       65.88       66.86      4.26 o 
   4  -6   3       72.90       72.59      3.83 o 
   5  -6   3       94.79       97.48      4.51 o 
   6  -6   3       22.70       19.73      3.87 o 
   7  -6   3        0.02       -0.99      1.49 o 
   8  -6   3       13.03       18.79      3.14 o 
 -10  -5   3       35.50       37.56      5.81 o 
  -9  -5   3       47.42       39.10      5.42 o 
  -8  -5   3       17.51       22.63      2.50 o 
  -7  -5   3       53.86       55.94      5.42 o 
  -6  -5   3      235.09      226.31      6.33 o 
  -5  -5   3        1.72        1.55      2.71 o 
  -4  -5   3       26.72       26.97      2.14 o 
  -3  -5   3      124.52      134.39      4.35 o 
  -2  -5   3     4273.83     4339.71     64.19 o 
  -1  -5   3      159.35      169.83      5.42 o 
   0  -5   3      304.55      323.98      5.49 o 
   1  -5   3      892.50      897.58     15.30 o 
   2  -5   3     1645.53     1637.56     30.06 o 
   3  -5   3      149.76      185.34      6.19 o 
   4  -5   3       72.65       73.52      6.58 o 
   5  -5   3      395.22      411.70     21.87 o 
   6  -5   3      120.80      129.23      5.33 o 
   7  -5   3       42.23       47.91      9.10 o 
   8  -5   3        1.23        0.51      1.76 o 
   9  -5   3       45.48       51.75      4.65 o 
 -10  -4   3        4.69        0.77      3.10 o 
  -9  -4   3        4.55        3.48      2.71 o 
  -8  -4   3       89.78       94.47      7.36 o 
  -7  -4   3        2.27        1.63      1.55 o 
  -6  -4   3      166.92      177.17      6.78 o 
  -5  -4   3      229.92      233.90      5.95 o 
  -4  -4   3      337.87      329.14      9.29 o 
  -3  -4   3       15.83       16.82      1.49 o 
  -2  -4   3        0.14        0.15      1.16 o 
  -1  -4   3        1.05        0.00      0.32 o 
   0  -4   3      872.65      843.96     11.14 o 
   1  -4   3      456.52      446.95      8.32 o 
   2  -4   3      760.73      918.35     12.19 o 
   3  -4   3      443.78      474.12      7.18 o 
   4  -4   3       98.14      101.15      3.96 o 
   5  -4   3      230.49      225.44      6.43 o 
   6  -4   3      150.80      147.46      5.45 o 
   7  -4   3       10.79       13.70      2.31 o 
   8  -4   3        6.48        5.34      2.04 o 
   9  -4   3        0.84        2.12      2.04 o 
 -10  -3   3        1.77       -2.71      2.71 o 
  -9  -3   3        0.21        1.16      2.71 o 
  -8  -3   3       53.12       55.75      5.81 o 
  -7  -3   3       12.86       13.16      1.93 o 
  -6  -3   3       73.27       74.67      4.45 o 
  -5  -3   3        1.74        1.66      0.56 o 
  -4  -3   3      304.04      303.46      5.37 o 
  -3  -3   3        7.27        7.49      0.63 o 
  -2  -3   3     1379.39     1404.73     22.03 o 
  -1  -3   3       78.00       84.29      3.10 o 
   0  -3   3     1019.20      931.16     12.33 o 
   1  -3   3      979.61      913.32     14.48 o 
   2  -3   3     1407.48     1397.28     17.41 o 
   3  -3   3        3.71        4.46      0.63 o 
   4  -3   3        1.58        1.55      0.82 o 
   5  -3   3        2.68        3.83      1.21 o 
   6  -3   3       45.33       45.04      3.14 o 
   7  -3   3        7.74        6.69      1.94 o 
   8  -3   3        3.26        1.55      1.64 o 
   9  -3   3        1.22        0.39      2.52 o 
  10  -3   3        0.38        1.96      2.31 o 
 -10  -2   3       22.35       20.91      5.03 o 
  -9  -2   3       12.09       16.65      4.26 o 
  -8  -2   3        3.39        1.55      2.32 o 
  -7  -2   3       10.87        8.52      2.71 o 
  -6  -2   3      422.01      409.67      7.02 o 
  -5  -2   3      211.83      218.65      6.59 o 
  -4  -2   3        0.90        1.39      0.60 o 
  -3  -2   3      923.44      926.21     14.72 o 
  -2  -2   3      550.31      610.28      6.81 o 
  -1  -2   3      532.12      542.45     12.51 o 
   0  -2   3     1593.53     1555.85     18.77 o 
   1  -2   3      170.77      168.58      3.96 o 
   2  -2   3      751.07      757.83      9.80 o 
   3  -2   3       42.26       52.91      2.46 o 
   4  -2   3      202.68      197.33      5.20 o 
   5  -2   3      164.33      176.97      6.39 o 
   6  -2   3      138.19      142.87      9.10 o 
   7  -2   3     1482.18     1378.07     24.23 o 
   8  -2   3       91.42       90.30      6.58 o 
   9  -2   3       54.13       51.84      3.96 o 
  10  -2   3        1.14       -0.77      1.92 o 
 -10  -1   3        1.32        2.32      3.10 o 
  -9  -1   3        0.56       -0.77      2.32 o 
  -8  -1   3       18.34       17.42      3.87 o 
  -7  -1   3       47.75       44.78      3.14 o 
  -6  -1   3      193.50      179.60      5.45 o 
  -5  -1   3        1.55        1.30      0.73 o 
  -4  -1   3      158.70      172.95      3.52 o 
  -3  -1   3      893.05      873.66     11.46 o 
  -2  -1   3      999.65     1000.15     12.58 o 
  -1  -1   3      846.13      864.01      9.18 o 
   0  -1   3     1139.86     1087.89     24.56 o 
   1  -1   3      196.89      209.03      3.11 o 
   2  -1   3     2712.78     2502.43     29.72 o 
   3  -1   3      828.78      836.21     13.82 o 
   4  -1   3      600.61      602.43     10.95 o 
   5  -1   3      366.44      353.62      7.80 o 
   6  -1   3      343.09      337.99      7.94 o 
   7  -1   3      389.80      408.64      9.72 o 
   8  -1   3        8.53       10.29      2.19 o 
   9  -1   3        0.30        1.79      1.76 o 
  10  -1   3        0.04        0.54      1.76 o 
 -10   0   3        0.64       -0.77      2.71 o 
  -9   0   3        0.52       -1.16      2.32 o 
  -8   0   3       38.94       28.26      3.01 o 
  -7   0   3       12.85        4.07      1.64 o 
  -6   0   3       89.58       91.60      4.53 o 
  -5   0   3       36.43       42.56      3.56 o 
  -4   0   3      148.09      154.74      3.30 o 
  -3   0   3      687.00      693.10      9.46 o 
  -2   0   3        3.13        8.43      2.08 o 
  -1   0   3     1094.52     1101.70     16.70 o 
   0   0   3      848.59      810.61     11.16 o 
   1   0   3     2118.95     2108.06     24.96 o 
   2   0   3      154.38      157.52      2.66 o 
   3   0   3        2.91        1.59      0.83 o 
   4   0   3       27.45       25.95      1.64 o 
   5   0   3      269.40      267.31      6.58 o 
   6   0   3       77.26       75.03      3.29 o 
   7   0   3      892.19      856.68     16.15 o 
   8   0   3      151.20      144.59      9.68 o 
   9   0   3        0.17        0.56      1.49 o 
  10   0   3       37.90       35.22      3.56 o 
  -9   1   3       28.65       29.19      3.41 o 
  -8   1   3        0.08        3.10      1.64 o 
  -7   1   3      294.09      276.01      7.93 o 
  -6   1   3        5.49        1.25      1.21 o 
  -5   1   3       20.90       15.82      1.30 o 
  -4   1   3      274.43      286.70      6.70 o 
  -3   1   3     1407.44     1478.30     18.62 o 
  -2   1   3      397.33      436.23      6.25 o 
  -1   1   3      876.47      890.31     11.17 o 
   0   1   3     1816.42     1726.40     20.32 o 
   1   1   3       23.39       27.87      0.84 o 
   2   1   3      273.91      312.93      5.61 o 
   3   1   3        0.51        0.19      0.41 o 
   4   1   3      434.58      444.80      6.55 o 
   5   1   3       39.77       37.05      2.49 o 
   6   1   3       76.35       57.90      2.86 o 
   7   1   3      711.54      708.13     13.82 o 
   8   1   3        0.08       -0.97      1.37 o 
   9   1   3       56.28       39.52      3.48 o 
  10   1   3        1.35        0.83      1.76 o 
  11   1   3       31.96       41.31      3.96 o 
  -9   2   3       15.08       12.04      2.74 o 
  -8   2   3        4.62        2.32      1.64 o 
  -7   2   3       41.62       41.58      3.41 o 
  -6   2   3       25.42       34.81      2.86 o 
  -5   2   3        2.06        2.45      0.84 o 
  -4   2   3      384.84      401.64      6.88 o 
  -3   2   3      356.50      359.89      7.22 o 
  -2   2   3      275.70      304.20      4.89 o 
  -1   2   3     1442.90     1417.65     17.43 o 
   0   2   3     2470.84     2422.75     28.35 o 
   1   2   3        0.56        0.97      0.55 o 
   2   2   3     2680.19     2509.20     33.39 o 
   3   2   3      252.98      260.67      4.24 o 
   4   2   3      226.49      195.43      3.65 o 
   5   2   3        0.70        0.63      0.50 o 
   6   2   3        1.06        0.66      0.93 o 
   7   2   3       20.87       23.04      2.19 o 
   8   2   3       13.81       14.33      2.32 o 
   9   2   3       33.91       31.83      3.48 o 
  10   2   3        0.02        0.58      1.64 o 
  11   2   3        0.01        0.66      1.86 o 
  -9   3   3        5.37        7.38      4.65 o 
  -8   3   3        8.56        7.86      2.31 o 
  -7   3   3       38.38       39.07      3.41 o 
  -6   3   3        3.02        4.77      1.76 o 
  -5   3   3       29.83       36.24      2.70 o 
  -4   3   3       25.38       21.58      1.45 o 
  -3   3   3     1581.38     1685.33     26.26 o 
  -2   3   3     2160.20     2266.25     27.64 o 
  -1   3   3      416.40      409.57      6.07 o 
   0   3   3     1651.90     1537.85     18.83 o 
   1   3   3     5894.27     5790.11     66.14 o 
   2   3   3     5464.74     5647.23     65.78 o 
   3   3   3      104.31      111.87      4.45 o 
   4   3   3        2.70        1.99      0.56 o 
   5   3   3      142.09      162.56      3.65 o 
   6   3   3      160.67      168.84      3.85 o 
   7   3   3        2.81        3.10      1.74 o 
   8   3   3       53.92       58.52      5.03 o 
   9   3   3        1.52        0.77      1.37 o 
  10   3   3       12.63       13.14      2.59 o 
  11   3   3       26.57       41.04      5.81 o 
  -8   4   3        3.97        2.52      1.92 o 
  -7   4   3        0.18       -0.11      1.49 o 
  -6   4   3        0.34        1.16      1.37 o 
  -5   4   3        1.25        0.30      1.21 o 
  -4   4   3        7.60        8.09      1.18 o 
  -3   4   3      517.35      601.24     12.69 o 
  -2   4   3      815.80      891.62     14.63 o 
  -1   4   3       53.42       55.98      1.82 o 
   0   4   3      305.52      277.95      3.98 o 
   1   4   3       23.63       27.70      1.04 o 
   2   4   3      319.96      317.37      5.10 o 
   3   4   3       59.28       59.54      1.91 o 
   4   4   3      122.87      125.34      3.03 o 
   5   4   3      662.01      675.30      9.97 o 
   6   4   3       11.02        9.63      1.25 o 
   7   4   3       50.15       44.49      2.36 o 
   8   4   3       66.31       62.55      3.41 o 
   9   4   3       21.00       21.25      2.59 o 
  10   4   3       14.49       15.87      3.87 o 
  11   4   3        0.01        0.00      2.71 o 
  -8   5   3        0.18        3.87      3.48 o 
  -7   5   3        5.51        1.64      1.76 o 
  -6   5   3      152.04      157.52      5.84 o 
  -5   5   3        0.05       -0.77      1.10 o 
  -4   5   3        4.91        6.52      2.13 o 
  -3   5   3       50.12       64.28      2.49 o 
  -2   5   3       12.23       15.68      1.30 o 
  -1   5   3       85.32       82.79      2.39 o 
   0   5   3       50.32       57.13      1.69 o 
   1   5   3      311.55      329.86      4.64 o 
   2   5   3      638.00      625.27     12.32 o 
   3   5   3      857.81      908.14     12.41 o 
   4   5   3       56.42       59.70      2.13 o 
   5   5   3      432.67      454.15      7.41 o 
   6   5   3        8.11       10.43      1.25 o 
   7   5   3       13.13       15.41      1.92 o 
   8   5   3        0.56       -0.47      1.21 o 
   9   5   3        3.49        3.10      2.71 o 
  10   5   3        7.40       15.87      3.87 o 
  11   5   3        0.02        1.94      2.71 o 
  -7   6   3        9.65        9.68      3.87 o 
  -6   6   3       14.52       13.45      2.46 o 
  -5   6   3       52.45       57.90      3.72 o 
  -4   6   3       36.58       42.68      2.97 o 
  -3   6   3        1.46        1.69      1.06 o 
  -2   6   3       58.57       55.91      3.70 o 
  -1   6   3      261.51      297.41      5.95 o 
   0   6   3        3.56        1.98      0.78 o 
   1   6   3     3586.63     3829.43     39.29 o 
   2   6   3     5616.33     5705.62     57.50 o 
   3   6   3      514.19      520.91      8.15 o 
   4   6   3      365.98      375.21      8.09 o 
   5   6   3       12.81       11.37      1.18 o 
   6   6   3      219.94      224.82      4.95 o 
   7   6   3       21.40       21.40      1.70 o 
   8   6   3        0.42        0.00      1.94 o 
   9   6   3        7.51        6.58      2.71 o 
  10   6   3        1.57        3.48      2.71 o 
  11   6   3        2.41        1.16      3.10 o 
  -7   7   3        6.61        8.90      3.87 o 
  -6   7   3       26.31       22.84      4.65 o 
  -5   7   3        0.14        0.39      2.32 o 
  -4   7   3        1.28       -0.39      2.32 o 
  -3   7   3        0.06       -0.52      1.21 o 
  -2   7   3       38.62       42.44      2.33 o 
  -1   7   3       33.96       40.16      2.10 o 
   0   7   3        8.21        9.33      1.00 o 
   1   7   3       93.29       95.54      2.46 o 
   2   7   3      172.53      184.35      3.52 o 
   3   7   3      102.00      105.88      3.13 o 
   4   7   3      139.35      141.59     11.03 o 
   5   7   3        9.31        9.69      1.22 o 
   6   7   3       10.20       10.15      1.30 o 
   7   7   3       10.65       11.06      1.92 o 
   8   7   3       13.92       11.15      2.19 o 
   9   7   3        0.22       -2.32      2.32 o 
  10   7   3        0.88       -1.55      2.32 o 
  11   7   3        0.51       -0.77      2.71 o 
  -6   8   3        9.33        9.68      3.87 o 
  -5   8   3       13.67       15.87      4.26 o 
  -4   8   3        2.61        2.32      3.10 o 
  -3   8   3        7.03        8.90      3.48 o 
  -2   8   3        0.17        0.00      1.37 o 
  -1   8   3       14.51       14.39      2.32 o 
   0   8   3        5.73        4.87      1.22 o 
   1   8   3       36.55       38.66      1.85 o 
   2   8   3        0.11        0.73      0.74 o 
   3   8   3       16.93       19.99      1.72 o 
   4   8   3       43.35       35.99      2.03 o 
   5   8   3        7.10        7.46      1.22 o 
   6   8   3      183.00      173.60     13.16 o 
   7   8   3       58.80       59.24      4.07 o 
   8   8   3        9.62       11.01      2.31 o 
   9   8   3        1.35        3.87      2.71 o 
  10   8   3       25.14       25.94      5.03 o 
  -6   9   3        9.27       10.07      4.26 o 
  -5   9   3        9.08        4.26      3.48 o 
  -4   9   3       56.75       54.98      6.58 o 
  -3   9   3      186.62      208.30     10.84 o 
  -2   9   3        7.81        5.42      1.92 o 
  -1   9   3       31.43       29.82      3.01 o 
   0   9   3        1.53       -1.20      1.20 o 
   1   9   3       43.26       38.85      2.36 o 
   2   9   3      367.78      370.17      7.12 o 
   3   9   3        0.39        0.39      1.29 o 
   4   9   3       32.60       32.60      2.07 o 
   5   9   3       19.98       19.47      4.45 o 
   6   9   3      310.07      324.47      8.98 o 
   7   9   3       34.19       30.76      3.14 o 
   8   9   3       11.90       12.05      2.46 o 
   9   9   3       20.61       23.67      3.29 o 
  10   9   3       13.53       11.61      3.87 o 
  -5  10   3        0.79        1.94      3.48 o 
  -4  10   3        0.44        2.32      3.48 o 
  -3  10   3        1.62       -0.77      3.10 o 
  -2  10   3        3.61        1.94      3.10 o 
  -1  10   3        4.77        8.13      3.48 o 
   0  10   3        3.88        5.32      2.12 o 
   1  10   3        0.79        1.67      1.22 o 
   2  10   3       32.12       34.62      2.30 o 
   3  10   3        2.18        2.71      2.71 o 
   4  10   3       10.86        6.19      3.10 o 
   5  10   3       28.20       29.04      4.65 o 
   6  10   3        4.66        2.47      1.76 o 
   7  10   3        0.48       -1.37      1.64 o 
   8  10   3        6.88        3.29      1.92 o 
   9  10   3       30.95       31.04      3.41 o 
  10  10   3        7.34        3.10      3.48 o 
  -4  11   3       94.32      109.57      9.29 o 
  -3  11   3      275.17      341.09     15.49 o 
  -2  11   3       10.29       13.94      4.26 o 
  -1  11   3        5.20        6.87      1.82 o 
   0  11   3       18.62       18.84      2.26 o 
   1  11   3        3.18        3.42      1.75 o 
   2  11   3        0.00       -1.16      2.71 o 
   3  11   3        8.49       12.00      3.87 o 
   4  11   3        6.70        7.74      3.48 o 
   5  11   3        0.16       -2.32      2.32 o 
   6  11   3       10.83        4.65      3.48 o 
   7  11   3        0.97       -1.94      3.10 o 
   8  11   3        9.22        4.26      3.48 o 
   9  11   3       33.98       34.07      5.03 o 
  -2  12   3        4.79        9.17      2.59 o 
  -1  12   3       25.96       25.41      3.29 o 
   0  12   3        2.73        1.20      1.53 o 
   1  12   3       41.30       40.27      5.81 o 
   2  12   3       26.30       13.94      4.26 o 
   3  12   3        0.02        0.77      3.10 o 
   4  12   3        3.98        1.55      3.48 o 
   5  12   3       15.10       15.49      4.26 o 
   7  12   3       15.31       19.36      5.03 o 
   8  12   3        1.80        6.19      3.48 o 
   0  13   3        4.08       10.45      4.26 o 
   1  13   3       31.41       42.98      6.19 o 
   2  13   3       18.90       13.94      4.65 o 
   3  13   3        0.20        0.77      3.48 o 
   4  13   3        3.58        6.58      3.87 o 
   5  13   3        2.41        6.97      4.26 o 
   6  13   3        1.35        1.55      3.48 o 
   7  13   3        1.55        5.42      3.87 o 
   2  14   3        0.02       -1.55      3.48 o 
   3  14   3        3.81        5.81      4.65 o 
   4  14   3        0.53        2.32      3.87 o 
   5  14   3       12.05       19.36      5.42 o 
  -4 -13   4        1.57        3.29      2.46 o 
  -3 -13   4       21.42       22.02      5.03 o 
  -2 -13   4       10.48        6.00      2.74 o 
  -1 -13   4       64.03       70.85      7.74 o 
   0 -13   4       29.49       37.56      5.81 o 
  -6 -12   4        0.58       -1.01      2.04 o 
  -5 -12   4       13.39       15.56      2.97 o 
  -4 -12   4       12.16       12.82      2.86 o 
  -3 -12   4       11.85        8.11      2.59 o 
  -2 -12   4       50.87       44.31      4.45 o 
  -1 -12   4       78.59       77.97      4.91 o 
   0 -12   4       28.63       33.30      5.42 o 
   1 -12   4        6.90        6.19      3.48 o 
   2 -12   4       10.70       12.39      4.26 o 
  -7 -11   4        0.05        0.83      2.32 o 
  -6 -11   4        0.01       -2.32      2.71 o 
  -5 -11   4        0.02       -1.61      1.76 o 
  -4 -11   4        0.78        4.07      1.92 o 
  -3 -11   4       46.17       58.05      4.24 o 
  -2 -11   4      151.53      161.75      6.39 o 
  -1 -11   4       12.66       14.21      3.48 o 
   0 -11   4        8.62        6.56      2.04 o 
   1 -11   4        0.69        1.94      2.71 o 
   2 -11   4        2.28       -2.32      2.32 o 
   3 -11   4        5.94        6.58      3.87 o 
   4 -11   4        0.85        3.10      3.48 o 
  -8 -10   4       11.94       14.22      3.68 o 
  -7 -10   4       30.50       22.06      3.15 o 
  -6 -10   4       31.85       37.42      3.53 o 
  -5 -10   4        8.55        7.57      2.14 o 
  -4 -10   4       30.97       39.44      3.53 o 
  -3 -10   4       27.73       32.70      3.48 o 
  -2 -10   4       43.95       52.96      6.00 o 
  -1 -10   4      175.69      188.66     12.20 o 
   0 -10   4       52.67       51.53      4.07 o 
   1 -10   4        7.83        5.42      2.71 o 
   2 -10   4        4.21        5.81      2.71 o 
   3 -10   4       65.51       55.75      6.19 o 
   4 -10   4       60.47       52.27      5.81 o 
   5 -10   4       19.62       14.18      4.84 o 
  -8  -9   4       18.40       17.42      2.86 o 
  -7  -9   4       26.28       24.67      2.97 o 
  -6  -9   4       83.44       91.74      4.84 o 
  -5  -9   4        1.47        2.06      1.58 o 
  -4  -9   4       10.34       12.61      2.71 o 
  -3  -9   4        8.11        9.97      2.32 o 
  -2  -9   4       21.00       20.28      2.59 o 
  -1  -9   4       29.20       28.34      2.70 o 
   0  -9   4       60.90       70.97      3.72 o 
   1  -9   4        3.81        4.85      1.76 o 
   2  -9   4        0.80       -1.94      1.94 o 
   3  -9   4        8.73        6.79      2.04 o 
   4  -9   4       15.34       15.64      4.65 o 
   5  -9   4        0.62        1.52      2.04 o 
   6  -9   4        1.59        1.55      2.19 o 
  -9  -8   4        4.09        5.28      2.14 o 
  -8  -8   4        2.30       -0.15      1.64 o 
  -7  -8   4        1.03       -0.03      1.58 o 
  -6  -8   4       83.46       88.41      4.56 o 
  -5  -8   4       26.00       19.12      3.68 o 
  -4  -8   4        2.93        1.80      1.55 o 
  -3  -8   4        9.30        7.70      1.76 o 
  -2  -8   4       52.59       46.27      3.07 o 
  -1  -8   4      103.20      104.24      4.35 o 
   0  -8   4        8.03       10.89      2.52 o 
   1  -8   4       60.29       66.66      3.87 o 
   2  -8   4       72.24       59.95      3.87 o 
   3  -8   4       32.23       25.94      3.87 o 
   4  -8   4       30.45       28.50      3.14 o 
   5  -8   4        2.12        2.50      1.76 o 
   6  -8   4       42.83       39.88      3.96 o 
   7  -8   4        8.93        8.13      2.74 o 
  -9  -7   4        0.03       -1.64      1.64 o 
  -8  -7   4        6.67        5.42      1.93 o 
  -7  -7   4       30.94       30.01      4.26 o 
  -6  -7   4      710.94      733.42     15.10 o 
  -5  -7   4       98.48       99.38      4.46 o 
  -4  -7   4      100.24       98.26      4.18 o 
  -3  -7   4       97.86       99.32      4.08 o 
  -2  -7   4        2.56        0.97      1.10 o 
  -1  -7   4        0.77        0.28      0.93 o 
   0  -7   4       76.44       77.41      6.00 o 
   1  -7   4       74.30       80.22      2.72 o 
   2  -7   4       28.29       29.10      1.76 o 
   3  -7   4       12.81       12.39      2.04 o 
   4  -7   4       34.62       33.00      6.97 o 
   5  -7   4       50.22       51.82      3.69 o 
   6  -7   4       22.13       20.13      2.74 o 
   7  -7   4        1.13       -1.40      1.76 o 
  -9  -6   4       20.22       20.13      4.65 o 
  -8  -6   4        7.80        5.37      1.86 o 
  -7  -6   4        5.88        3.10      1.94 o 
  -6  -6   4        0.08        1.74      1.37 o 
  -5  -6   4       13.45       12.00      1.86 o 
  -4  -6   4        4.48        4.26      1.29 o 
  -3  -6   4      145.41      139.89      4.74 o 
  -2  -6   4       53.04       50.19      2.70 o 
  -1  -6   4        1.25       -0.39      0.82 o 
   0  -6   4       27.76       29.16      1.53 o 
   1  -6   4      212.13      214.32      4.35 o 
   2  -6   4      136.11      133.47      3.36 o 
   3  -6   4        7.97        4.47      1.49 o 
   4  -6   4        6.95        3.65      3.48 o 
   5  -6   4       36.69       36.78      3.01 o 
   6  -6   4       60.33       48.99      5.42 o 
   7  -6   4        0.97        4.39      2.04 o 
   8  -6   4        1.90        0.83      2.13 o 
 -10  -5   4        0.58        0.00      3.10 o 
  -9  -5   4        9.47       13.94      4.26 o 
  -8  -5   4       55.38       60.55      3.80 o 
  -7  -5   4       59.18       48.40      7.36 o 
  -6  -5   4     2008.07     1965.22     37.36 o 
  -5  -5   4      165.48      165.37      6.00 o 
  -4  -5   4      208.21      217.19      5.95 o 
  -3  -5   4      108.85      104.30      4.07 o 
  -2  -5   4       74.13       86.87      3.25 o 
  -1  -5   4       21.15       19.45      1.10 o 
   0  -5   4        5.43        4.95      0.84 o 
   1  -5   4       78.72       68.14      2.13 o 
   2  -5   4      115.75      115.24      2.90 o 
   3  -5   4      137.49      137.44      6.58 o 
   4  -5   4        5.55        3.68      1.37 o 
   5  -5   4        0.72        2.63      1.29 o 
   6  -5   4        8.56       10.08      2.19 o 
   7  -5   4        1.04        0.84      1.58 o 
   8  -5   4        4.33        3.15      2.13 o 
   9  -5   4       20.18       21.07      3.41 o 
 -10  -4   4        2.60        1.55      3.10 o 
  -9  -4   4       11.14        8.13      3.48 o 
  -8  -4   4        3.01        1.27      1.74 o 
  -7  -4   4       86.62      103.79      9.87 o 
  -6  -4   4      326.90      316.39      7.81 o 
  -5  -4   4        0.99        1.11      0.93 o 
  -4  -4   4       53.77       47.08      2.42 o 
  -3  -4   4      174.84      184.11      5.01 o 
  -2  -4   4       19.59       24.12      1.76 o 
  -1  -4   4      905.85      970.60     13.14 o 
   0  -4   4       70.61       68.17      1.99 o 
   1  -4   4       15.81       19.66      1.10 o 
   2  -4   4      107.75       99.13      2.44 o 
   3  -4   4       14.93       18.45      1.16 o 
   4  -4   4      187.38      183.00      5.48 o 
   5  -4   4      136.97      135.35      4.93 o 
   6  -4   4       23.83       18.22      2.32 o 
   7  -4   4       19.01       19.83      2.71 o 
   8  -4   4        1.86       -0.97      1.64 o 
   9  -4   4       13.00       15.44      3.14 o 
 -10  -3   4        9.48       17.04      5.03 o 
  -9  -3   4        1.13        3.10      3.10 o 
  -8  -3   4       48.03       51.11      5.81 o 
  -7  -3   4       60.42       56.21      5.03 o 
  -6  -3   4        1.84        2.24      1.21 o 
  -5  -3   4        0.60        1.60      0.93 o 
  -4  -3   4       31.34       31.15      1.53 o 
  -3  -3   4       62.30       56.45      1.36 o 
  -2  -3   4      343.30      394.84      7.77 o 
  -1  -3   4       16.11       15.65      0.84 o 
   0  -3   4      644.55      658.49     13.94 o 
   1  -3   4       52.28       64.19      2.14 o 
   2  -3   4       67.17       54.08      1.64 o 
   3  -3   4       67.73       73.62      2.01 o 
   4  -3   4       23.90       23.29      3.48 o 
   5  -3   4      110.48      106.41      5.81 o 
   6  -3   4        7.45        6.98      1.55 o 
   7  -3   4       32.39       32.00      3.01 o 
   8  -3   4        1.00        0.77      1.64 o 
   9  -3   4        1.00        1.94      1.92 o 
  10  -3   4        1.17        3.05      2.31 o 
 -10  -2   4       11.25       12.00      4.26 o 
  -9  -2   4        0.61        1.16      3.10 o 
  -8  -2   4        3.56        4.26      3.10 o 
  -7  -2   4        0.55        0.26      1.21 o 
  -6  -2   4      427.24      430.59     14.52 o 
  -5  -2   4      618.85      627.39      9.50 o 
  -4  -2   4        5.24        3.70      0.73 o 
  -3  -2   4        0.22       -0.19      0.58 o 
  -2  -2   4     3964.97     4136.91     53.93 o 
  -1  -2   4     3132.05     3454.93     57.64 o 
   0  -2   4      340.20      293.47      4.65 o 
   1  -2   4     1425.79     1394.36     22.65 o 
   2  -2   4        0.18        0.19      0.32 o 
   3  -2   4     2670.54     2979.52     35.67 o 
   4  -2   4       89.49       97.78      3.56 o 
   5  -2   4      160.36      160.75      5.06 o 
   6  -2   4      162.45      145.61      9.49 o 
   7  -2   4       33.81       31.40      2.86 o 
   8  -2   4       10.05        6.58      1.92 o 
   9  -2   4       65.38       80.03      4.91 o 
  10  -2   4       32.96       33.67      6.58 o 
  -9  -1   4       29.53       26.33      5.03 o 
  -8  -1   4       90.95      104.92      7.36 o 
  -7  -1   4       82.00       66.98      5.81 o 
  -6  -1   4       26.18       24.90      1.76 o 
  -5  -1   4        0.81        0.95      0.73 o 
  -4  -1   4      416.05      474.66      7.44 o 
  -3  -1   4       60.37       54.42      1.85 o 
  -2  -1   4        5.74        4.67      0.51 o 
  -1  -1   4      445.08      424.72      6.30 o 
   0  -1   4      859.11      820.33     59.52 o 
   1  -1   4       18.38       22.50      0.95 o 
   2  -1   4     1890.51     2021.27     24.43 o 
   3  -1   4     5721.90     6074.94     70.93 o 
   4  -1   4      104.59       89.81      4.07 o 
   5  -1   4       24.83       41.63      2.46 o 
   6  -1   4       40.38       30.66      2.46 o 
   7  -1   4      282.86      262.51      7.39 o 
   8  -1   4       20.63       22.79      2.59 o 
   9  -1   4        5.70        6.19      1.92 o 
  10  -1   4        1.90       -0.18      2.32 o 
  -9   0   4        2.65        4.26      3.10 o 
  -8   0   4       41.71       54.98      5.81 o 
  -7   0   4        0.31        0.58      1.37 o 
  -6   0   4        4.67        6.03      2.41 o 
  -5   0   4       17.77       12.87      1.30 o 
  -4   0   4      650.59      663.20      9.66 o 
  -3   0   4      147.92      152.57      3.27 o 
  -2   0   4     2586.12     2605.58     31.29 o 
  -1   0   4      243.13      165.67      6.39 o 
   0   0   4        0.11        0.13      0.24 o 
   1   0   4      822.79      823.47     10.51 o 
   2   0   4      536.78      560.88     10.07 o 
   3   0   4     2493.11     2395.81     28.83 o 
   4   0   4      538.51      569.06      8.07 o 
   5   0   4       25.83       29.38      2.04 o 
   6   0   4      121.51      135.26      4.51 o 
   7   0   4       23.85       25.23      2.52 o 
   8   0   4       18.96       21.88      3.48 o 
   9   0   4       10.40       14.75      2.46 o 
  10   0   4        8.00        6.49      2.31 o 
  -9   1   4        8.62        9.29      3.48 o 
  -8   1   4        3.44        6.50      2.04 o 
  -7   1   4      187.74      136.19      5.48 o 
  -6   1   4      199.14      175.59      5.75 o 
  -5   1   4       10.75        6.99      1.37 o 
  -4   1   4        0.72        2.52      0.80 o 
  -3   1   4       77.22       83.75      2.30 o 
  -2   1   4       70.97       87.91      2.21 o 
  -1   1   4     2549.26     2600.87     26.50 o 
   0   1   4      227.51      264.19      3.42 o 
   1   1   4      914.47      870.92     11.02 o 
   2   1   4      639.76      632.17      8.42 o 
   3   1   4      161.13      159.85      4.21 o 
   4   1   4      129.81      146.62      3.11 o 
   5   1   4        8.65        8.58      0.89 o 
   6   1   4       12.05       15.78      1.76 o 
   7   1   4      684.24      621.22     12.59 o 
   8   1   4      867.02      835.93     16.43 o 
   9   1   4        0.05       -1.37      1.37 o 
  10   1   4        4.48        5.19      2.04 o 
  11   1   4        6.36        9.11      2.59 o 
  -9   2   4       15.18       22.38      8.32 o 
  -8   2   4       23.22       27.48      3.14 o 
  -7   2   4       81.19       78.35      4.24 o 
  -6   2   4      243.51      232.08      6.83 o 
  -5   2   4        0.21        1.09      0.99 o 
  -4   2   4      191.79      180.60      5.18 o 
  -3   2   4      112.78      107.15      2.72 o 
  -2   2   4     1391.23     1363.96     17.28 o 
  -1   2   4      397.38      424.09      5.34 o 
   0   2   4      828.98      877.93     11.39 o 
   1   2   4      659.01      669.61     11.22 o 
   2   2   4     4546.62     4579.63     53.57 o 
   3   2   4      370.78      320.15      7.16 o 
   4   2   4       55.34       53.24      1.79 o 
   5   2   4        2.97        4.45      1.05 o 
   6   2   4      182.21      195.60      5.33 o 
   7   2   4      141.61      161.40      7.36 o 
   8   2   4      102.29       85.13      4.24 o 
   9   2   4        1.51       -1.49      1.49 o 
  10   2   4       24.24       20.72      3.01 o 
  11   2   4        0.11        1.68      2.04 o 
  -9   3   4        0.42        0.00      2.71 o 
  -8   3   4       13.85       11.39      2.59 o 
  -7   3   4      181.93      162.88      8.71 o 
  -6   3   4        3.07        4.07      1.64 o 
  -5   3   4       14.64       11.57      1.76 o 
  -4   3   4       66.76       69.24      3.25 o 
  -3   3   4      152.38      179.28      3.90 o 
  -2   3   4      455.64      478.16      7.26 o 
  -1   3   4      824.51      876.13     13.93 o 
   0   3   4      370.29      413.55      6.41 o 
   1   3   4      613.85      617.62      8.63 o 
   2   3   4      704.72      665.04      8.96 o 
   3   3   4      674.02      645.55      8.92 o 
   4   3   4       17.97       13.74      1.03 o 
   5   3   4       71.11       52.93      2.01 o 
   6   3   4       15.93       16.54      1.25 o 
   7   3   4       28.61       26.62      2.31 o 
   8   3   4      442.46      424.28      9.99 o 
   9   3   4       86.75       92.83      4.63 o 
  10   3   4        1.31       -0.19      1.64 o 
  11   3   4       21.40       22.84      3.29 o 
  -8   4   4       28.89       27.49      5.03 o 
  -7   4   4       20.03       21.35      2.97 o 
  -6   4   4        6.88        7.28      2.04 o 
  -5   4   4       42.25       44.71      2.97 o 
  -4   4   4        0.44        0.26      0.89 o 
  -3   4   4      414.07      430.50      7.18 o 
  -2   4   4      220.09      263.88      4.84 o 
  -1   4   4      145.99      131.49      2.81 o 
   0   4   4      187.99      178.01      2.80 o 
   1   4   4      565.42      558.51      8.18 o 
   2   4   4        3.92        3.10      0.56 o 
   3   4   4      824.07      822.18     11.22 o 
   4   4   4      310.27      328.88      7.10 o 
   5   4   4       22.02       20.77      1.40 o 
   6   4   4      401.66      422.74      7.30 o 
   7   4   4       12.50       11.37      1.76 o 
   8   4   4       27.98       28.92      4.65 o 
   9   4   4       17.30       20.76      2.59 o 
  10   4   4        4.58        4.37      3.29 o 
  11   4   4       12.01       14.71      3.87 o 
  -8   5   4        9.06        6.19      3.87 o 
  -7   5   4        0.22        3.10      3.10 o 
  -6   5   4        9.00        8.52      3.10 o 
  -5   5   4      114.44      112.38     11.81 o 
  -4   5   4        4.28        3.20      1.74 o 
  -3   5   4       31.74       30.88      4.77 o 
  -2   5   4       10.82       13.49      1.30 o 
  -1   5   4        1.34        1.31      0.59 o 
   0   5   4       28.34       26.76      1.13 o 
   1   5   4      439.23      428.15      5.70 o 
   2   5   4      201.64      239.05     12.72 o 
   3   5   4       81.71       81.45      4.32 o 
   4   5   4      315.38      321.26      5.70 o 
   5   5   4       16.04       18.02      1.40 o 
   6   5   4        2.67        3.07      1.01 o 
   7   5   4        0.00       -0.46      0.80 o 
   8   5   4       91.70       94.35      6.39 o 
   9   5   4        1.77       -1.36      1.74 o 
  10   5   4       46.74       52.27      5.81 o 
  11   5   4        0.45        4.26      3.10 o 
  -7   6   4        0.56        1.94      3.10 o 
  -6   6   4        5.81        7.36      3.48 o 
  -5   6   4       41.05       44.52      5.42 o 
  -4   6   4       10.73       10.07      3.10 o 
  -3   6   4       61.98       56.14      5.42 o 
  -2   6   4        0.62        1.29      0.89 o 
  -1   6   4       30.64       23.53      2.21 o 
   0   6   4      263.00      277.29      6.20 o 
   1   6   4        0.65        1.68      0.89 o 
   2   6   4     9330.07     9666.68     95.89 o 
   3   6   4     3074.85     3243.86     39.53 o 
   4   6   4        2.27        1.43      0.80 o 
   5   6   4        6.27       11.95      1.58 o 
   6   6   4      157.18      150.42      3.92 o 
   7   6   4        6.26        9.47      1.60 o 
   8   6   4        2.12        2.36      1.49 o 
   9   6   4       60.74       71.24      6.19 o 
  10   6   4       23.46       29.42      5.03 o 
  11   6   4        0.02       -1.16      2.71 o 
  -7   7   4       11.88       15.49      4.65 o 
  -6   7   4        5.60        8.13      3.48 o 
  -5   7   4       17.48       24.00      4.65 o 
  -4   7   4       28.14       28.26      4.65 o 
  -3   7   4       36.29       34.46      4.65 o 
  -2   7   4      125.43      127.10      5.06 o 
  -1   7   4      261.90      284.82      7.67 o 
   0   7   4       29.18       28.94      1.99 o 
   1   7   4       53.74       48.86      2.36 o 
   2   7   4       66.45       67.15      2.10 o 
   3   7   4       28.30       29.48      1.80 o 
   4   7   4       73.78       79.65      2.81 o 
   5   7   4       21.46       19.24      1.57 o 
   6   7   4       34.92       34.68      2.24 o 
   7   7   4        5.07        5.95      1.30 o 
   8   7   4       15.58       12.05      2.19 o 
   9   7   4        1.40       -1.94      1.94 o 
  10   7   4        3.78        5.81      3.10 o 
  11   7   4        8.84        8.52      3.87 o 
  -6   8   4        9.03       12.00      4.26 o 
  -5   8   4        0.76       -0.39      2.71 o 
  -4   8   4        1.97        4.26      3.10 o 
  -3   8   4       14.21       14.71      3.87 o 
  -2   8   4        0.44       -1.36      1.37 o 
  -1   8   4       73.48       77.82      6.19 o 
   0   8   4       15.13       16.88      1.85 o 
   1   8   4       38.87       39.33      2.30 o 
   2   8   4      458.93      442.51      7.97 o 
   3   8   4      123.72      117.46      4.56 o 
   4   8   4      122.65      135.50      3.81 o 
   5   8   4        7.15        6.19      1.22 o 
   6   8   4       26.74       25.34      2.03 o 
   7   8   4       32.38       22.96      2.59 o 
   8   8   4       23.36       23.56      2.86 o 
   9   8   4        5.53        3.87      2.71 o 
  10   8   4        1.53       -0.77      2.71 o 
  -5   9   4        1.04        0.00      3.10 o 
  -4   9   4       12.13       19.36      5.03 o 
  -3   9   4       10.08       10.84      3.87 o 
  -2   9   4        2.20       -2.71      2.71 o 
  -1   9   4        4.04        7.33      1.73 o 
   0   9   4       16.85       13.35      1.79 o 
   1   9   4        0.00       -1.03      1.03 o 
   2   9   4      411.29      389.17      7.52 o 
   3   9   4       48.35       49.57      3.35 o 
   4   9   4       58.58       70.99      3.72 o 
   5   9   4        2.67        4.88      2.32 o 
   6   9   4       79.73       74.72      6.58 o 
   7   9   4       57.30       53.22      3.80 o 
   8   9   4       10.04       12.40      2.31 o 
   9   9   4       14.78       19.75      3.01 o 
  10   9   4       10.51        3.87      3.10 o 
  -4  10   4        0.02       -2.71      2.71 o 
  -3  10   4        0.40       -2.71      2.71 o 
  -1  10   4        4.29        4.96      1.53 o 
   0  10   4       32.59       40.71      2.81 o 
   1  10   4       15.20       11.82      1.80 o 
   2  10   4       14.18        9.78      2.94 o 
   3  10   4        1.52        3.93      1.86 o 
   4  10   4       99.39      105.70      8.13 o 
   5  10   4        3.72        4.26      3.10 o 
   6  10   4        0.51        1.55      2.71 o 
   7  10   4       16.65       16.65      4.26 o 
   8  10   4        0.18        1.94      2.71 o 
   9  10   4        2.02        3.48      3.10 o 
  -3  11   4       76.32       79.76      8.52 o 
  -2  11   4        7.86        5.70      2.04 o 
  -1  11   4        0.83       -0.14      1.48 o 
   0  11   4        2.29        0.70      1.45 o 
   1  11   4        8.61        6.10      1.68 o 
   2  11   4        0.57       -0.53      1.52 o 
   3  11   4        0.28       -1.94      1.94 o 
   4  11   4        0.04       -2.32      2.71 o 
   5  11   4        1.14        0.39      2.71 o 
   6  11   4        4.55        3.87      3.48 o 
   7  11   4       51.18       49.94      6.58 o 
   8  11   4        4.20        4.26      3.48 o 
   9  11   4        0.47        4.26      3.10 o 
  -2  12   4       11.21        5.35      2.31 o 
  -1  12   4        1.17        3.36      2.04 o 
   0  12   4        2.53        1.24      2.12 o 
   1  12   4        0.06       -0.56      1.45 o 
   2  12   4       42.98       48.01      6.19 o 
   3  12   4       11.61       10.84      3.87 o 
   4  12   4       18.95       20.13      5.03 o 
   5  12   4        5.93       -0.39      3.10 o 
   6  12   4        2.64        3.87      3.10 o 
   8  12   4        0.73        1.94      3.48 o 
  -1  13   4        2.09       -0.19      2.19 o 
   0  13   4        0.03        1.94      3.87 o 
   1  13   4        4.23        6.19      3.87 o 
   2  13   4       19.39       26.71      5.81 o 
   3  13   4        3.46       -1.16      3.10 o 
   4  13   4        0.30        0.39      3.10 o 
   5  13   4        2.16        1.94      3.87 o 
   6  13   4        1.86        6.19      3.87 o 
   7  13   4        3.73        7.36      4.26 o 
   2  14   4        0.07        2.32      4.26 o 
   3  14   4        0.85       -2.71      3.48 o 
   4  14   4        0.52        6.19      4.65 o 
   5  14   4        2.70        3.87      3.87 o 
  -2 -13   5        1.47        1.55      3.48 o 
  -5 -12   5       26.59       28.65      3.53 o 
  -4 -12   5       30.29       27.01      3.53 o 
  -3 -12   5        0.33       -0.13      2.04 o 
  -2 -12   5        0.90        0.75      2.04 o 
  -1 -12   5       36.76       35.82      3.68 o 
   0 -12   5       14.22       17.42      4.65 o 
   1 -12   5        1.76        3.87      3.10 o 
   2 -12   5        6.25        5.81      3.87 o 
  -6 -11   5        1.74        0.28      1.86 o 
  -5 -11   5        1.55        1.83      2.04 o 
  -4 -11   5        0.42       -1.64      1.64 o 
  -3 -11   5        5.02        4.99      4.65 o 
  -2 -11   5       12.79        6.92      2.31 o 
  -1 -11   5       11.14       12.19      3.10 o 
   0 -11   5        1.36        3.87      3.10 o 
   1 -11   5        0.45        1.16      2.71 o 
   2 -11   5        0.18       -2.32      2.32 o 
   3 -11   5        0.01       -3.10      3.10 o 
  -7 -10   5        7.06        5.42      2.22 o 
  -6 -10   5        1.17        0.18      1.76 o 
  -5 -10   5       66.56       70.91      4.56 o 
  -4 -10   5       18.84       16.95      2.59 o 
  -3 -10   5       71.18       82.71      7.94 o 
  -2 -10   5       73.35       87.94      5.23 o 
  -1 -10   5      221.78      234.84     11.42 o 
   0 -10   5      391.12      411.80     10.41 o 
   1 -10   5       51.22       70.85      6.58 o 
   2 -10   5        9.75        6.97      3.48 o 
   3 -10   5        0.42        0.77      3.10 o 
   4 -10   5        0.56        2.71      3.10 o 
   5 -10   5       23.86       27.49      5.03 o 
  -8  -9   5        2.27        0.39      1.86 o 
  -7  -9   5        9.22        9.15      2.50 o 
  -6  -9   5       18.20       17.58      2.70 o 
  -5  -9   5       11.28       10.51      2.31 o 
  -4  -9   5        2.58        2.59      1.76 o 
  -3  -9   5       36.88       34.43      3.14 o 
  -2  -9   5      108.18      121.10      5.12 o 
  -1  -9   5      166.52      164.28      5.77 o 
   0  -9   5       76.48       79.33      4.84 o 
   1  -9   5       11.04       12.78      3.48 o 
   2  -9   5       31.29       30.20      4.65 o 
   3  -9   5       10.10       11.23      3.48 o 
   4  -9   5       12.72       11.32      2.59 o 
   5  -9   5        1.48        2.06      2.04 o 
   6  -9   5        1.45        3.10      2.46 o 
  -8  -8   5        8.98        6.86      4.84 o 
  -7  -8   5       10.71        7.78      2.14 o 
  -6  -8   5       28.23       30.99      3.87 o 
  -5  -8   5        2.57        3.48      1.94 o 
  -4  -8   5        0.05       -1.10      1.10 o 
  -3  -8   5       42.44       40.92      3.29 o 
  -2  -8   5       12.84       14.34      2.14 o 
  -1  -8   5      195.35      188.64     10.45 o 
   0  -8   5       84.72       87.36      3.91 o 
   1  -8   5      120.00      129.96      7.36 o 
   2  -8   5        1.77        3.48      2.32 o 
   3  -8   5       31.71       35.70      3.87 o 
   4  -8   5        8.95       11.87      5.23 o 
   5  -8   5       17.44       21.29      2.86 o 
   6  -8   5       12.33       10.41      2.59 o 
  -9  -7   5        9.95        9.69      2.42 o 
  -8  -7   5        0.03        0.16      1.58 o 
  -7  -7   5        0.67       -0.92      1.55 o 
  -6  -7   5       18.98       13.94      2.31 o 
  -5  -7   5       56.43       54.42      6.00 o 
  -4  -7   5       29.80       30.74      2.70 o 
  -3  -7   5        0.02        0.00      1.10 o 
  -2  -7   5      137.71      141.80      5.01 o 
  -1  -7   5        7.74       12.00      1.76 o 
   0  -7   5       37.92       33.76      5.23 o 
   1  -7   5        3.46        3.02      2.32 o 
   2  -7   5       19.75       24.00      3.48 o 
   3  -7   5        7.30        5.00      1.49 o 
   4  -7   5      361.26      337.27      9.17 o 
   5  -7   5       89.22       80.35      4.38 o 
   6  -7   5        3.38        3.98      1.86 o 
   7  -7   5        6.26       10.07      2.46 o 
  -9  -6   5       10.09       14.71      5.03 o 
  -8  -6   5       10.91       13.65      2.29 o 
  -7  -6   5       22.15       21.42      2.50 o 
  -6  -6   5        9.15        8.74      1.93 o 
  -5  -6   5        3.79        4.43      3.10 o 
  -4  -6   5       24.95       26.86      3.29 o 
  -3  -6   5       53.08       58.25      2.97 o 
  -2  -6   5      207.39      213.52      7.74 o 
  -1  -6   5      206.96      220.98      5.95 o 
   0  -6   5        9.04       10.13      2.52 o 
   1  -6   5       83.31       90.49      2.72 o 
   2  -6   5       45.17       44.21      6.58 o 
   3  -6   5        0.46        1.55      1.16 o 
   4  -6   5        9.59        9.86      1.86 o 
   5  -6   5       18.55       20.76      2.46 o 
   6  -6   5        4.32        5.45      2.52 o 
   7  -6   5        0.47        0.48      1.76 o 
   8  -6   5       34.00       40.32      4.11 o 
  -9  -5   5        2.90        8.13      3.87 o 
  -8  -5   5       55.70       66.20      4.08 o 
  -7  -5   5       12.76       12.28      1.93 o 
  -6  -5   5      228.55      234.24      6.88 o 
  -5  -5   5      483.91      455.76     17.81 o 
  -4  -5   5      638.90      594.14     13.36 o 
  -3  -5   5        9.86       12.61      2.13 o 
  -2  -5   5      591.53      576.16     11.30 o 
  -1  -5   5       98.84       88.67      7.16 o 
   0  -5   5        3.68        2.32      0.73 o 
   1  -5   5      417.83      432.70      6.94 o 
   2  -5   5      146.84      135.31      3.18 o 
   3  -5   5      195.88      209.66      5.88 o 
   4  -5   5       47.89       42.53      2.86 o 
   5  -5   5        1.39       -1.12      1.36 o 
   6  -5   5       15.61       19.94      2.46 o 
   7  -5   5       42.36       41.99      3.69 o 
   8  -5   5       20.96       25.99      3.29 o 
  -9  -4   5        0.00        1.94      2.71 o 
  -8  -4   5       80.12       93.35      4.56 o 
  -7  -4   5        7.57       10.26      1.93 o 
  -6  -4   5      263.28      274.56      7.44 o 
  -5  -4   5     1407.26     1389.25     23.35 o 
  -4  -4   5      120.62      131.37     14.13 o 
  -3  -4   5       14.77       19.11      1.86 o 
  -2  -4   5      177.49      166.52      4.74 o 
  -1  -4   5       28.16       17.49      1.84 o 
   0  -4   5      263.11      270.96      4.63 o 
   1  -4   5      154.78      171.00      5.35 o 
   2  -4   5       64.49       69.31      2.10 o 
   3  -4   5      392.13      408.33      7.73 o 
   4  -4   5        0.34        0.55      0.93 o 
   5  -4   5      156.55      137.74      4.93 o 
   6  -4   5       59.32       65.42      4.65 o 
   7  -4   5       26.38       27.51      3.01 o 
   8  -4   5       30.87       36.88      3.56 o 
   9  -4   5        5.41        5.53      2.31 o 
  -9  -3   5       20.09       24.78      5.03 o 
  -8  -3   5       30.00       22.46      4.26 o 
  -7  -3   5       36.51       44.36      3.15 o 
  -6  -3   5      159.24      169.46      5.39 o 
  -5  -3   5        0.01        0.00      1.10 o 
  -4  -3   5      464.13      449.98      9.26 o 
  -3  -3   5        4.71        6.30      1.21 o 
  -2  -3   5        0.03        0.68      0.50 o 
  -1  -3   5      101.79      111.50      2.46 o 
   0  -3   5     2612.74     2714.94     32.61 o 
   1  -3   5      143.56      158.04      7.28 o 
   2  -3   5     2009.28     2121.07     26.06 o 
   3  -3   5       65.84       69.72      2.22 o 
   4  -3   5       57.89       58.36      6.39 o 
   5  -3   5        0.03        0.44      0.97 o 
   6  -3   5      366.42      355.22      8.89 o 
   7  -3   5        0.32       -1.16      1.21 o 
   8  -3   5        0.75        0.71      2.71 o 
   9  -3   5       25.89       26.40      4.65 o 
  -9  -2   5       19.53       12.00      4.26 o 
  -8  -2   5        7.66        4.65      2.71 o 
  -7  -2   5       42.43       45.74      3.07 o 
  -6  -2   5       57.78       52.48      3.07 o 
  -5  -2   5      248.95      262.08      7.16 o 
  -4  -2   5       15.62       17.56      1.58 o 
  -3  -2   5      355.14      372.14      5.04 o 
  -2  -2   5      829.32      897.02     14.68 o 
  -1  -2   5     3662.83     3946.80     54.03 o 
   0  -2   5      304.26      343.11      5.25 o 
   1  -2   5      452.73      501.08      8.87 o 
   2  -2   5      291.63      325.66      5.17 o 
   3  -2   5      218.81      214.38      3.93 o 
   4  -2   5      295.39      321.10      7.39 o 
   5  -2   5       70.11       76.97      3.41 o 
   6  -2   5        4.88        5.42      1.64 o 
   7  -2   5       17.03       19.57      2.46 o 
   8  -2   5       34.14       38.58      3.68 o 
   9  -2   5        4.73        3.25      4.07 o 
  10  -2   5        7.62       10.26      2.74 o 
  -9  -1   5       12.53       12.00      4.26 o 
  -8  -1   5        0.33        1.16      2.71 o 
  -7  -1   5      139.03      136.67      8.13 o 
  -6  -1   5       82.62       87.40      6.00 o 
  -5  -1   5      429.12      410.12      7.13 o 
  -4  -1   5        5.13        4.84      0.95 o 
  -3  -1   5      101.55       97.29      2.15 o 
  -2  -1   5       52.00       75.08      1.79 o 
  -1  -1   5       97.24      107.80      2.44 o 
   0  -1   5      580.40      571.37      9.72 o 
   1  -1   5      331.58      344.95      5.21 o 
   2  -1   5       60.00       64.51      2.13 o 
   3  -1   5      237.69      299.08      4.84 o 
   4  -1   5     1350.12     1507.65     19.12 o 
   5  -1   5      113.39      101.45      3.83 o 
   6  -1   5      329.92      330.18      8.07 o 
   7  -1   5        3.77        9.37      3.48 o 
   8  -1   5        0.53        0.49      1.49 o 
   9  -1   5        0.23        1.55      1.64 o 
  10  -1   5        0.63        2.12      2.04 o 
  -9   0   5        5.76       10.07      3.87 o 
  -8   0   5        6.75       10.84      3.48 o 
  -7   0   5        0.12       -0.11      1.49 o 
  -6   0   5       45.20       45.99      2.33 o 
  -5   0   5      161.43      172.04      4.14 o 
  -4   0   5      165.61      155.27      3.63 o 
  -3   0   5      215.62      202.81      3.94 o 
  -2   0   5      351.45      377.08      7.25 o 
  -1   0   5       71.05       60.68      4.02 o 
   0   0   5     2054.50     2068.56     24.96 o 
   1   0   5       16.96       21.46      0.95 o 
   2   0   5       65.71       64.95      2.14 o 
   3   0   5      113.21      106.36      2.50 o 
   4   0   5       25.31       26.24      1.36 o 
   5   0   5       23.87       14.72      1.64 o 
   6   0   5        2.76        5.03      1.37 o 
   7   0   5        2.22       -0.58      1.10 o 
   8   0   5        5.68        1.02      1.55 o 
   9   0   5       11.20        7.70      2.04 o 
  10   0   5        1.83        3.72      2.04 o 
  -9   1   5       19.84       21.29      5.03 o 
  -8   1   5        6.32        4.36      2.04 o 
  -7   1   5        4.84        4.47      2.71 o 
  -6   1   5       16.24       13.72      3.29 o 
  -5   1   5      403.49      423.25      9.78 o 
  -4   1   5       17.46       14.97      1.25 o 
  -3   1   5      210.51      206.64      4.16 o 
  -2   1   5        1.01        2.88      0.58 o 
  -1   1   5      950.38     1042.02     11.51 o 
   0   1   5      487.56      463.42      6.61 o 
   1   1   5        1.54        3.03      0.56 o 
   2   1   5        0.13        1.29      0.45 o 
   3   1   5      803.72      855.64     13.95 o 
   4   1   5       25.56       41.31      1.63 o 
   5   1   5       21.26       23.58      1.36 o 
   6   1   5       82.74       77.89      3.41 o 
   7   1   5      131.64      131.33      4.79 o 
   8   1   5     1103.76     1055.23     19.71 o 
   9   1   5       66.22       59.29     12.39 o 
  10   1   5       67.68       71.06      4.65 o 
  11   1   5        6.40        4.07      2.46 o 
  -8   2   5        0.07        2.21      1.86 o 
  -7   2   5       35.84       41.22      3.41 o 
  -6   2   5        8.63        7.12      1.64 o 
  -5   2   5       57.74       46.22      6.44 o 
  -4   2   5       73.77       69.76      3.73 o 
  -3   2   5        1.14        0.52      0.67 o 
  -2   2   5        5.90        5.08      1.55 o 
  -1   2   5       86.80       98.37      2.05 o 
   0   2   5      331.13      355.94      5.66 o 
   1   2   5     1345.18     1376.38     21.35 o 
   2   2   5        0.97        1.03      0.45 o 
   3   2   5      646.12      725.13     11.86 o 
   4   2   5       25.64       31.66      1.48 o 
   5   2   5       17.95       14.45      1.25 o 
   6   2   5       33.29       31.15      5.61 o 
   7   2   5        0.86        1.49      1.74 o 
   8   2   5      112.66      126.15      5.06 o 
   9   2   5       12.50       10.48      2.19 o 
  10   2   5       23.56       27.03      4.26 o 
  11   2   5        7.26        4.58      3.68 o 
  -8   3   5       10.58        6.97      3.48 o 
  -7   3   5       12.05       10.74      2.46 o 
  -6   3   5        1.14       -0.58      1.74 o 
  -5   3   5        0.35        0.59      0.84 o 
  -4   3   5        6.08        6.05      1.07 o 
  -3   3   5       25.52       25.53      1.53 o 
  -2   3   5      179.07      192.17      3.87 o 
  -1   3   5      315.68      307.06      4.45 o 
   0   3   5       23.44       34.20      1.56 o 
   1   3   5      625.06      652.87     11.63 o 
   2   3   5       56.42       63.61      2.49 o 
   3   3   5      117.14      114.61      2.62 o 
   4   3   5        5.73        6.72      0.80 o 
   5   3   5      359.70      348.55      6.91 o 
   6   3   5       40.41       34.18      1.85 o 
   7   3   5      126.91      136.99      4.79 o 
   8   3   5      398.10      408.79      9.72 o 
   9   3   5       17.32       16.46      2.46 o 
  10   3   5        4.22        3.10      1.92 o 
  11   3   5        4.95        7.94      2.46 o 
  -8   4   5       11.17        4.65      3.48 o 
  -7   4   5        0.42        1.16      2.71 o 
  -6   4   5      259.15      242.75     11.61 o 
  -5   4   5       81.73       74.04      3.91 o 
  -4   4   5        1.87        0.72      0.95 o 
  -3   4   5       37.08       42.63      2.03 o 
  -2   4   5      612.08      675.95      9.99 o 
  -1   4   5      112.22      103.84      2.26 o 
   0   4   5      187.22      199.68      5.50 o 
   1   4   5        0.83        0.88      0.57 o 
   2   4   5       22.76       24.33      1.16 o 
   3   4   5       97.17      116.39      2.67 o 
   4   4   5       70.91       68.26      2.21 o 
   5   4   5        0.68        0.28      0.70 o 
   6   4   5        1.65        3.10      0.89 o 
   7   4   5      141.67      138.74      4.65 o 
   8   4   5      228.86      233.40      6.84 o 
   9   4   5        8.11        5.09      1.76 o 
  10   4   5       14.13       14.38      2.59 o 
  11   4   5        0.07       -0.48      1.76 o 
  -7   5   5        6.50        3.87      3.48 o 
  -6   5   5       30.14       33.68      5.03 o 
  -5   5   5        9.01       10.45      3.48 o 
  -4   5   5       51.69       45.30      5.03 o 
  -3   5   5        0.07        2.13      1.10 o 
  -2   5   5      146.24      158.57      5.06 o 
  -1   5   5      105.41      113.19      3.35 o 
   0   5   5       10.62       13.70      1.42 o 
   1   5   5      937.51      880.72     12.42 o 
   2   5   5      169.82      182.99      4.99 o 
   3   5   5       20.04       23.75      1.36 o 
   4   5   5        1.12       -0.50      0.56 o 
   5   5   5      349.58      347.87      6.32 o 
   6   5   5       21.98       23.31      1.63 o 
   7   5   5       12.89       12.78      1.56 o 
   8   5   5       24.47       21.82      3.10 o 
   9   5   5       27.39       31.34      3.14 o 
  10   5   5        7.33        4.84      1.92 o 
  11   5   5        1.14        0.77      2.71 o 
  -7   6   5        0.66       -2.32      3.10 o 
  -6   6   5       62.46       54.59      6.58 o 
  -5   6   5        4.21        2.71      2.71 o 
  -4   6   5        8.09        5.03      2.71 o 
  -3   6   5        0.00       -0.77      1.21 o 
  -2   6   5      426.63      441.09     13.55 o 
  -1   6   5      534.59      527.81      9.01 o 
   0   6   5       15.92       12.83      1.40 o 
   1   6   5        6.64        6.09      1.12 o 
   2   6   5      237.97      262.44      6.83 o 
   3   6   5      290.73      310.18      8.90 o 
   4   6   5        3.04        2.72      3.38 o 
   5   6   5      114.19      131.63      3.56 o 
   6   6   5       11.46       10.55      2.58 o 
   7   6   5        3.83        3.36      1.12 o 
   8   6   5        6.80        4.00      1.58 o 
   9   6   5       28.30       35.02      3.25 o 
  10   6   5        8.68       10.07      3.48 o 
  11   6   5        1.72        1.16      3.10 o 
  -6   7   5        1.19        3.48      3.48 o 
  -5   7   5       26.90       24.00      4.65 o 
  -4   7   5        1.93        0.77      2.32 o 
  -3   7   5       64.46       66.59      4.08 o 
  -2   7   5      109.37      126.62      8.71 o 
  -1   7   5        4.80        3.36      1.61 o 
   0   7   5      234.45      241.26      5.58 o 
   1   7   5      126.00      138.07      4.78 o 
   2   7   5      290.80      269.47      5.70 o 
   3   7   5      713.59      726.64     14.05 o 
   4   7   5        0.36        1.85      1.21 o 
   5   7   5        3.89        4.34      1.10 o 
   6   7   5      175.14      191.38      5.95 o 
   7   7   5        7.24        6.12      1.29 o 
   8   7   5       34.00       34.11      2.46 o 
   9   7   5        0.39        0.00      2.32 o 
  10   7   5       10.66       10.84      3.87 o 
  11   7   5        4.69        8.90      3.87 o 
  -6   8   5        4.90        5.03      3.87 o 
  -5   8   5       20.56       22.84      5.03 o 
  -4   8   5       42.80       52.27      6.19 o 
  -3   8   5       11.93       14.33      3.87 o 
  -2   8   5        1.18       -1.55      2.32 o 
  -1   8   5       29.00       26.04      2.15 o 
   0   8   5       19.09       22.38      2.01 o 
   1   8   5       27.79       32.23      3.26 o 
   2   8   5       10.44        8.95      1.40 o 
   3   8   5        0.05        0.60      1.55 o 
   4   8   5       17.69       16.69      2.90 o 
   5   8   5       41.23       41.24      3.07 o 
   6   8   5       98.66      112.28      4.56 o 
   7   8   5       22.93       18.20      2.90 o 
   8   8   5       10.88       12.18      2.31 o 
   9   8   5        2.18       -1.55      2.32 o 
  10   8   5        7.60        9.29      3.87 o 
  -5   9   5        0.02       -2.32      3.10 o 
  -4   9   5       13.05       17.42      4.65 o 
  -3   9   5        2.35       -1.16      2.71 o 
  -2   9   5        0.40       -1.25      1.25 o 
  -1   9   5       10.13       10.10      1.85 o 
   0   9   5       31.91       32.83      4.82 o 
   1   9   5        3.40        4.20      1.40 o 
   2   9   5      577.48      585.23     11.73 o 
   3   9   5     1599.08     1547.42     27.49 o 
   4   9   5      343.90      329.08     15.49 o 
   5   9   5        0.09        0.18      2.90 o 
   6   9   5       12.75       11.38      2.14 o 
   7   9   5       27.76       22.46      4.26 o 
   8   9   5       21.19       15.87      3.87 o 
  -4  10   5        0.15        3.87      3.87 o 
  -2  10   5        1.11        3.67      3.10 o 
  -1  10   5        4.25        1.82      1.52 o 
   0  10   5       27.41       22.02      2.26 o 
   1  10   5        3.44        3.73      1.34 o 
   2  10   5        2.35        1.49      1.36 o 
   3  10   5       53.34       49.94      3.63 o 
   4  10   5        9.56        7.36      3.10 o 
   5  10   5       31.91       27.49      4.65 o 
   6  10   5        2.27        1.55      2.71 o 
   7  10   5        3.03        0.00      2.32 o 
   8  10   5       16.78       15.87      4.26 o 
   9  10   5        0.00        0.39      2.71 o 
  -3  11   5        5.34        7.21      2.59 o 
  -2  11   5        0.01        2.43      2.04 o 
  -1  11   5        0.01        0.94      1.53 o 
   0  11   5       26.37       22.64      2.69 o 
   1  11   5        0.77        0.82      1.48 o 
   2  11   5        5.27        6.13      1.68 o 
   3  11   5       94.51       88.82      4.74 o 
   4  11   5        9.85        7.74      3.48 o 
   5  11   5        5.79        5.81      3.10 o 
   6  11   5        2.04        3.48      3.10 o 
   7  11   5        7.43        5.03      3.48 o 
   9  11   5        0.02        5.81      3.48 o 
  -2  12   5       30.31       27.07      3.69 o 
  -1  12   5        0.11       -1.36      1.92 o 
   0  12   5        0.21        1.01      1.64 o 
   1  12   5        5.05        3.08      1.63 o 
   2  12   5        1.56        2.95      1.57 o 
   3  12   5        0.71        4.26      3.48 o 
   4  12   5       15.78        8.90      3.87 o 
   5  12   5        0.74       -0.39      3.10 o 
   6  12   5        2.52        1.94      3.48 o 
   7  12   5       17.78       11.23      4.26 o 
   0  13   5        0.13        1.24      1.91 o 
   1  13   5        1.93        6.97      4.26 o 
   2  13   5        0.01       -2.32      3.10 o 
   3  13   5        0.01        4.65      3.87 o 
   4  13   5        1.48        1.16      3.48 o 
   5  13   5        4.28        4.65      3.87 o 
   6  13   5       13.15       15.10      5.03 o 
   7  13   5        1.89        2.32      3.87 o 
   3  14   5        1.69        7.36      4.26 o 
   4  14   5        0.14       -3.48      3.87 o 
  -4 -12   6       33.34       33.97      3.80 o 
  -3 -12   6        4.91        3.29      2.90 o 
  -2 -12   6       11.56       10.97      2.59 o 
  -1 -12   6        0.00       -0.21      2.04 o 
   0 -12   6        0.19        3.10      3.48 o 
   1 -12   6        0.18        3.10      3.10 o 
  -6 -11   6        0.53        0.17      1.86 o 
  -5 -11   6        2.38        0.90      2.04 o 
  -4 -11   6        0.26       -1.92      1.92 o 
  -3 -11   6       15.90       19.36      2.97 o 
  -2 -11   6       14.27       12.70      2.42 o 
  -1 -11   6       10.28       10.23      2.42 o 
   0 -11   6       13.36       16.65      4.26 o 
   1 -11   6        0.04        2.32      3.10 o 
   2 -11   6        0.31       -2.32      2.32 o 
   3 -11   6        4.70        5.81      4.26 o 
  -7 -10   6       17.30       13.34      4.26 o 
  -6 -10   6        4.09        5.47      2.14 o 
  -5 -10   6       16.55       16.51      2.79 o 
  -4 -10   6        0.00        1.73      1.76 o 
  -3 -10   6        0.17       -1.04      1.76 o 
  -2 -10   6       25.49       18.60      2.70 o 
  -1 -10   6       33.19       30.88      3.07 o 
   0 -10   6      175.55      181.61      6.33 o 
   1 -10   6      144.89      149.06      9.29 o 
   2 -10   6        2.89        1.55      2.71 o 
   3 -10   6        0.31       -1.94      2.32 o 
   4 -10   6        2.64        8.52      3.87 o 
  -7  -9   6        0.08       -1.38      1.86 o 
  -6  -9   6       46.97       45.06      5.23 o 
  -5  -9   6        0.73        0.77      1.64 o 
  -4  -9   6        3.59        1.88      1.76 o 
  -3  -9   6       17.02       11.55      2.22 o 
  -2  -9   6      112.48      121.87      8.90 o 
  -1  -9   6       67.58       71.32      3.91 o 
   0  -9   6      360.41      368.94      9.30 o 
   1  -9   6      142.69      128.93      8.13 o 
   2  -9   6      102.11      102.60      7.36 o 
   3  -9   6       14.72       13.55      3.87 o 
   4  -9   6        2.85        1.55      3.10 o 
   5  -9   6        5.89        9.29      3.87 o 
  -8  -8   6        0.77        0.33      1.86 o 
  -7  -8   6       19.34       18.20      6.00 o 
  -6  -8   6        8.24        8.72      2.14 o 
  -5  -8   6       21.19       21.96      2.79 o 
  -4  -8   6        8.13        7.63      1.86 o 
  -3  -8   6        3.40        1.69      1.55 o 
  -2  -8   6      175.20      180.20      6.39 o 
  -1  -8   6      154.13      167.13      7.74 o 
   0  -8   6        2.91        4.36      1.58 o 
   1  -8   6       20.32       21.64      2.22 o 
   2  -8   6        3.17        1.94      2.32 o 
   3  -8   6        0.11       -1.94      1.94 o 
   4  -8   6       11.16        7.99      2.14 o 
   5  -8   6        1.28        2.16      1.86 o 
   6  -8   6       18.08       16.41      3.01 o 
  -8  -7   6       46.08       62.08      4.36 o 
  -7  -7   6        9.58        7.91      2.14 o 
  -6  -7   6       23.45       28.70      2.86 o 
  -5  -7   6       68.91       68.91      7.94 o 
  -4  -7   6        5.13        4.77      1.64 o 
  -3  -7   6       65.05       70.93      3.72 o 
  -2  -7   6        4.34        5.19      1.29 o 
  -1  -7   6       69.01       65.79      3.87 o 
   0  -7   6      625.73      600.30     12.07 o 
   1  -7   6      237.60      239.66      6.42 o 
   2  -7   6       74.97       75.88      5.81 o 
   3  -7   6        1.58       -0.82      1.21 o 
   4  -7   6       58.68       48.81      6.19 o 
   5  -7   6       72.28       60.72      4.24 o 
   6  -7   6       21.30       17.29      2.86 o 
   7  -7   6        0.77        1.36      1.92 o 
  -8  -6   6        0.33        0.77      1.58 o 
  -7  -6   6       33.61       29.34      3.29 o 
  -6  -6   6       76.11       79.31      4.28 o 
  -5  -6   6       88.68       72.42      3.91 o 
  -4  -6   6       19.98       20.70      3.68 o 
  -3  -6   6        0.21       -0.97      0.97 o 
  -2  -6   6        0.81        0.19      1.10 o 
  -1  -6   6       40.87       40.53      2.50 o 
   0  -6   6       17.92       13.99      4.26 o 
   1  -6   6        1.99        1.40      1.00 o 
   2  -6   6        0.72        0.25      0.73 o 
   3  -6   6        0.93        1.12      1.21 o 
   4  -6   6       41.97       34.43      2.86 o 
   5  -6   6       13.21        7.72      2.04 o 
   6  -6   6        3.03        0.97      1.64 o 
   7  -6   6        7.09        7.34      4.26 o 
   8  -6   6       11.39       14.30      4.07 o 
  -9  -5   6       72.14      104.53      8.90 o 
  -8  -5   6       46.65       58.38      4.00 o 
  -7  -5   6        0.02       -0.81      1.49 o 
  -6  -5   6        4.45        0.88      1.74 o 
  -5  -5   6       32.44       31.60      2.70 o 
  -4  -5   6       21.22       22.05      2.14 o 
  -3  -5   6       83.67       72.07      3.35 o 
  -2  -5   6        0.87        0.77      1.36 o 
  -1  -5   6       25.99       23.51      1.86 o 
   0  -5   6       25.10       28.02      1.94 o 
   1  -5   6       27.92       23.28      1.45 o 
   2  -5   6       72.69       67.39      2.86 o 
   3  -5   6        4.21        4.60      1.21 o 
   4  -5   6        7.26        3.02      1.29 o 
   5  -5   6        1.53        2.89      1.49 o 
   6  -5   6       86.04       85.96      4.38 o 
   7  -5   6       39.62       32.93      3.29 o 
   8  -5   6        0.04        0.58      1.92 o 
  -9  -4   6        8.70        5.42      3.87 o 
  -8  -4   6        0.05       -0.10      1.58 o 
  -7  -4   6        1.33        2.48      1.58 o 
  -6  -4   6        1.14        1.01      1.29 o 
  -5  -4   6      454.55      451.34     10.03 o 
  -4  -4   6      157.46      141.14      4.74 o 
  -3  -4   6      310.24      299.52      7.16 o 
  -2  -4   6      252.58      259.30      6.39 o 
  -1  -4   6      205.54      208.27      5.39 o 
   0  -4   6        3.79        4.86      0.87 o 
   1  -4   6      593.73      578.19      8.60 o 
   2  -4   6       92.58       97.40      2.61 o 
   3  -4   6      446.89      439.55     10.45 o 
   4  -4   6       25.05       23.67      2.31 o 
   5  -4   6       99.29       73.25      3.83 o 
   6  -4   6        1.53        6.51      2.32 o 
   7  -4   6       15.36       12.61      2.46 o 
   8  -4   6        0.00        0.97      1.92 o 
   9  -4   6       19.36       25.84      3.53 o 
  -9  -3   6        6.83        7.74      3.87 o 
  -8  -3   6        3.03        0.77      2.71 o 
  -7  -3   6       18.84       20.67      2.50 o 
  -6  -3   6        0.36       -1.21      1.21 o 
  -5  -3   6        0.78        1.94      1.37 o 
  -4  -3   6        0.02        0.77      0.93 o 
  -3  -3   6       50.04       52.97      2.70 o 
  -2  -3   6        4.96        6.02      1.21 o 
  -1  -3   6       11.21       11.87      0.88 o 
   0  -3   6       17.32       15.33      1.07 o 
   1  -3   6      286.28      247.69      4.49 o 
   2  -3   6      618.42      609.17      8.89 o 
   3  -3   6        4.48        3.48      0.84 o 
   4  -3   6      332.96      369.65      8.62 o 
   5  -3   6       97.98       95.44      4.11 o 
   6  -3   6        9.04       10.43      2.04 o 
   7  -3   6        0.59        0.95      1.49 o 
   8  -3   6        1.91        1.88      3.10 o 
   9  -3   6       11.14       18.59      3.01 o 
  -9  -2   6        8.88       10.45      3.87 o 
  -8  -2   6        0.00       -1.94      2.32 o 
  -7  -2   6       64.72       65.15      3.72 o 
  -6  -2   6       39.35       37.42      2.79 o 
  -5  -2   6     1121.02     1067.56     18.72 o 
  -4  -2   6      651.63      630.65     12.01 o 
  -3  -2   6      118.68      118.41      3.06 o 
  -2  -2   6        8.21        7.93      0.84 o 
  -1  -2   6        3.84        7.17      0.73 o 
   0  -2   6       11.40       18.54      1.18 o 
   1  -2   6      107.99      120.83      3.53 o 
   2  -2   6        4.80        5.48      0.80 o 
   3  -2   6       89.91       80.78      2.70 o 
   4  -2   6      139.14      136.35      4.38 o 
   5  -2   6        3.83        2.88      1.94 o 
   6  -2   6       69.98       57.25      3.29 o 
   7  -2   6        2.52        3.87      1.64 o 
   8  -2   6       20.96       19.75      2.74 o 
   9  -2   6       11.74       15.86      3.10 o 
  10  -2   6       27.99       34.43      3.83 o 
  -9  -1   6        4.29       -0.77      3.10 o 
  -8  -1   6        2.99        2.71      3.10 o 
  -7  -1   6       11.36       13.02      2.14 o 
  -6  -1   6      100.71      110.36      4.28 o 
  -5  -1   6      332.99      353.64      8.16 o 
  -4  -1   6      122.93      123.91      2.74 o 
  -3  -1   6        1.69        1.78      0.79 o 
  -2  -1   6      135.15      146.07      2.70 o 
  -1  -1   6       40.86       29.99      1.42 o 
   0  -1   6     1087.00     1077.49     17.24 o 
   1  -1   6       43.27       48.40      1.70 o 
   2  -1   6      970.58      939.00     12.43 o 
   3  -1   6      252.62      248.52      4.43 o 
   4  -1   6      317.06      338.62      5.69 o 
   5  -1   6      150.20      139.78      4.65 o 
   6  -1   6      230.62      237.12      6.70 o 
   7  -1   6       12.89       15.51      3.48 o 
   8  -1   6        0.39        0.92      1.49 o 
   9  -1   6        4.18        6.19      2.04 o 
  10  -1   6        0.48        4.07      2.90 o 
  -9   0   6       17.03       21.68      5.03 o 
  -8   0   6        8.37       10.45      3.87 o 
  -7   0   6        0.99       -0.77      1.94 o 
  -6   0   6      190.63      194.31      4.89 o 
  -5   0   6      115.21      110.52      3.47 o 
  -4   0   6      431.78      406.14      6.99 o 
  -3   0   6       52.22       54.98      3.48 o 
  -2   0   6        0.88        1.32      0.67 o 
  -1   0   6      372.26      332.05     13.86 o 
   0   0   6     1294.87     1360.97     17.14 o 
   1   0   6      207.26      206.88      3.95 o 
   2   0   6      430.96      442.28      6.55 o 
   3   0   6      211.77      246.28      4.46 o 
   4   0   6        0.00        1.11      0.72 o 
   5   0   6       36.92       35.31      2.52 o 
   6   0   6       22.66       24.50      2.31 o 
   7   0   6       58.69       51.26      3.14 o 
   8   0   6        9.14        8.05      2.04 o 
   9   0   6        1.78        1.74      1.64 o 
  10   0   6        7.75        5.59      3.29 o 
  -8   1   6        2.70        4.26      3.48 o 
  -7   1   6       11.43        9.86      2.31 o 
  -6   1   6        4.32        3.26      1.13 o 
  -5   1   6      128.69      129.67      3.69 o 
  -4   1   6      110.96      117.43      3.34 o 
  -3   1   6       16.53       14.13      1.17 o 
  -2   1   6        4.17        5.63      0.73 o 
  -1   1   6     1210.37     1314.72     14.41 o 
   0   1   6     2262.51     2526.79     30.55 o 
   1   1   6      350.57      378.81      5.72 o 
   2   1   6       79.45       92.75      2.28 o 
   3   1   6       14.97       16.05      2.70 o 
   4   1   6      474.51      507.95      7.74 o 
   5   1   6      983.37     1040.73     14.22 o 
   6   1   6       28.98       33.07      2.46 o 
   7   1   6        1.91        2.41      1.21 o 
   8   1   6       23.04       21.70      2.46 o 
   9   1   6        0.27       -0.58      1.74 o 
  10   1   6       10.99       16.60      2.86 o 
  -8   2   6       30.75       33.30      5.03 o 
  -7   2   6       55.30       52.65      5.81 o 
  -6   2   6       38.48       28.94      6.39 o 
  -5   2   6        6.14        4.65      1.22 o 
  -4   2   6      104.47      101.38      3.17 o 
  -3   2   6      284.01      284.26      6.30 o 
  -2   2   6       70.69       67.33      2.17 o 
  -1   2   6        0.33        0.14      0.42 o 
   0   2   6       96.31       75.12      1.72 o 
   1   2   6      826.78      851.84     14.24 o 
   2   2   6       39.04       33.59      1.36 o 
   3   2   6      126.41      116.41      2.73 o 
   4   2   6     2053.47     2128.29     32.58 o 
   5   2   6      735.41      794.81     11.40 o 
   6   2   6      282.69      295.02      7.10 o 
   7   2   6       81.31       80.66      3.69 o 
   8   2   6        0.93        1.55      1.37 o 
   9   2   6        3.15        7.51      2.71 o 
  10   2   6        9.37        7.94      2.19 o 
  11   2   6        7.56        5.90      2.31 o 
  -8   3   6        1.38       -1.16      2.71 o 
  -7   3   6       13.95       13.55      3.87 o 
  -6   3   6        1.49       -0.39      1.94 o 
  -5   3   6        1.28        1.98      1.21 o 
  -4   3   6      134.59      151.85      3.99 o 
  -3   3   6      450.37      451.40      7.56 o 
  -2   3   6      380.08      363.78      5.38 o 
  -1   3   6      206.80      196.63      4.12 o 
   0   3   6        4.05        2.97      0.88 o 
   1   3   6      650.12      694.52     12.45 o 
   2   3   6        2.30        1.63      0.80 o 
   3   3   6       14.33       14.27      1.07 o 
   4   3   6      337.20      346.02      5.85 o 
   5   3   6       58.79       63.94      3.01 o 
   6   3   6        2.60        3.65      1.33 o 
   7   3   6        1.96        1.94      1.21 o 
   8   3   6        2.03        3.81      2.71 o 
   9   3   6        7.32        3.98      4.65 o 
  10   3   6       11.16       14.03      3.48 o 
  11   3   6        0.87        2.71      2.19 o 
  -7   4   6       14.61       11.23      3.48 o 
  -6   4   6       50.96       32.52      4.65 o 
  -5   4   6      191.96      178.48      9.29 o 
  -4   4   6       51.24       52.94      5.42 o 
  -3   4   6       96.88       84.17      3.80 o 
  -2   4   6      219.87      205.31      4.77 o 
  -1   4   6      305.79      291.50      5.73 o 
   0   4   6     1020.37      991.48     13.85 o 
   1   4   6       54.74       54.75      2.78 o 
   2   4   6      609.97      571.99     11.09 o 
   3   4   6      478.39      502.08      7.57 o 
   4   4   6        0.68       -0.09      0.66 o 
   5   4   6       33.46       36.60      1.82 o 
   6   4   6       40.45       38.31      1.93 o 
   7   4   6      231.61      239.97      6.70 o 
   8   4   6      794.70      767.77     15.19 o 
   9   4   6      691.52      697.71     14.64 o 
  10   4   6        0.01        1.88      1.76 o 
  11   4   6        1.99        2.81      2.04 o 
  -7   5   6       20.04       25.17      5.03 o 
  -6   5   6        4.89        5.03      3.10 o 
  -5   5   6      102.24      100.66      7.36 o 
  -4   5   6        1.80        4.26      1.64 o 
  -3   5   6       25.84       24.02      2.42 o 
  -2   5   6        2.17        1.44      0.95 o 
  -1   5   6       26.90       31.67      2.01 o 
   0   5   6      104.41       91.52      3.05 o 
   1   5   6      154.53      153.70      3.86 o 
   2   5   6      443.66      465.54      9.84 o 
   3   5   6        3.63        1.94      1.55 o 
   4   5   6        8.57        7.88      1.13 o 
   5   5   6       36.26       36.31      1.99 o 
   6   5   6       55.27       50.14      3.10 o 
   7   5   6       24.52       25.90      2.36 o 
   8   5   6       44.78       47.45      5.81 o 
   9   5   6       70.21       79.34      4.51 o 
  10   5   6        1.87        1.71      4.26 o 
  11   5   6        7.19        3.07      2.14 o 
  -7   6   6       12.97       13.55      4.26 o 
  -6   6   6       22.60       20.52      4.65 o 
  -5   6   6       12.69        8.90      3.48 o 
  -4   6   6        1.64       -0.77      2.32 o 
  -3   6   6       26.93       20.66      2.42 o 
  -2   6   6       55.25       56.26      3.81 o 
  -1   6   6      238.57      244.22      5.66 o 
   0   6   6      153.49      157.41      4.34 o 
   1   6   6        0.00       -0.73      0.73 o 
   2   6   6       19.28       23.23      2.19 o 
   3   6   6        8.19        5.72      3.29 o 
   4   6   6        6.95        6.02      1.49 o 
   5   6   6       27.58       31.48      2.59 o 
   6   6   6        0.17       -0.76      0.76 o 
   7   6   6        4.07        3.10      1.12 o 
   8   6   6      165.03      183.24      6.16 o 
   9   6   6      240.60      261.06     15.10 o 
  10   6   6       25.39       27.19      3.29 o 
  11   6   6        0.18       -0.77      3.10 o 
  -6   7   6        2.40        6.58      3.87 o 
  -5   7   6       42.01       48.01      6.19 o 
  -4   7   6        2.60        6.97      3.48 o 
  -3   7   6        0.13       -1.36      1.37 o 
  -2   7   6       86.16       93.15      3.72 o 
  -1   7   6      575.27      585.70     10.35 o 
   0   7   6        0.13       -0.74      1.01 o 
   1   7   6       10.49       11.75      2.80 o 
   2   7   6        6.69        5.90      3.10 o 
   3   7   6      191.68      205.92      6.28 o 
   4   7   6        0.00       -1.00      1.00 o 
   5   7   6        6.40        5.24      1.49 o 
   6   7   6        1.19        1.72      1.49 o 
   7   7   6        2.64        3.20      1.49 o 
   8   7   6       21.41       16.73      2.42 o 
   9   7   6        1.72        0.97      1.64 o 
  10   7   6        9.62        4.65      3.10 o 
  -5   8   6        2.38        0.39      3.48 o 
  -4   8   6       17.85       11.61      4.26 o 
  -2   8   6        7.75        9.65      1.93 o 
  -1   8   6       83.49       84.21      3.56 o 
   0   8   6        8.29        7.20      1.77 o 
   1   8   6        0.15        0.06      1.07 o 
   2   8   6        5.31       13.76      3.33 o 
   3   8   6       36.79       32.52      2.86 o 
   4   8   6        6.94        5.42      1.64 o 
   5   8   6        0.86       -0.95      1.55 o 
   6   8   6       11.48        7.72      2.52 o 
   7   8   6       12.02       11.38      2.04 o 
   8   8   6       11.62       11.72      2.52 o 
  -5   9   6        1.61        5.42      4.26 o 
  -3   9   6        0.27        1.74      1.92 o 
  -2   9   6       39.53       40.09      2.98 o 
  -1   9   6       97.35       97.07      4.01 o 
   0   9   6        0.02       -0.43      1.36 o 
   1   9   6       78.58       78.61      3.48 o 
   2   9   6       20.74       22.00      2.13 o 
   3   9   6      868.67      863.09     17.31 o 
   4   9   6      711.84      750.65     15.49 o 
   5   9   6        0.22        0.65      3.10 o 
   6   9   6       26.52       25.98      3.68 o 
   7   9   6        2.04        3.87      2.71 o 
   8   9   6        1.03        2.71      2.71 o 
  -4  10   6        1.96        2.16      2.31 o 
  -3  10   6        0.23        4.26      2.19 o 
  -2  10   6        3.12        2.37      2.04 o 
  -1  10   6        0.41       -1.40      1.40 o 
   0  10   6       49.16       53.46      5.29 o 
   1  10   6       44.17       47.68      4.58 o 
   2  10   6       52.52       57.33      3.17 o 
   3  10   6       13.44       17.38      2.59 o 
   4  10   6       75.01       73.27      9.10 o 
   5  10   6        2.23        3.43      1.86 o 
   6  10   6        2.80       -0.77      2.32 o 
   7  10   6        8.04       13.55      3.87 o 
   8  10   6       14.53       13.16      4.26 o 
  -3  11   6        5.75        4.97      2.59 o 
  -2  11   6        1.94        2.52      2.19 o 
  -1  11   6        4.74        3.36      2.07 o 
   0  11   6        9.27        8.98      1.99 o 
   1  11   6        3.43        2.13      1.49 o 
   2  11   6        4.30        6.50      1.68 o 
   3  11   6       23.86       26.02      3.07 o 
   4  11   6        2.76        2.32      1.93 o 
   5  11   6        0.31        3.48      3.10 o 
   6  11   6        0.00        1.94      3.10 o 
   7  11   6       25.28       17.04      4.65 o 
   8  11   6       26.03       23.62      5.42 o 
  -1  12   6        5.26        4.55      2.31 o 
   0  12   6        7.35        6.12      2.03 o 
   1  12   6        0.15       -1.35      1.53 o 
   2  12   6        8.15        5.06      1.80 o 
   3  12   6       78.62       63.57      5.42 o 
   4  12   6      130.13      131.25      9.68 o 
   5  12   6        5.84        2.71      3.48 o 
   6  12   6        4.73        5.03      3.87 o 
   7  12   6       12.17       10.84      4.26 o 
   8  12   6       35.68       34.84      6.19 o 
   0  13   6        2.78        0.72      1.95 o 
   1  13   6        0.46        2.75      1.84 o 
   2  13   6        3.98        2.71      3.87 o 
   3  13   6        0.99       -0.77      3.48 o 
   4  13   6        3.78        0.00      3.48 o 
   5  13   6        0.58        0.00      3.48 o 
   6  13   6        0.08       -1.55      3.48 o 
  -2 -12   7        3.60        3.99      2.22 o 
  -1 -12   7        3.04        5.42      3.87 o 
  -5 -11   7        5.42        3.10      2.71 o 
  -4 -11   7        9.84        6.95      2.59 o 
  -3 -11   7        1.32       -0.15      2.04 o 
  -2 -11   7        4.98        2.61      2.04 o 
  -1 -11   7        0.80       -1.49      1.49 o 
   0 -11   7        7.92        7.36      3.48 o 
   1 -11   7        0.24        1.94      3.10 o 
   2 -11   7        0.44       -2.32      2.32 o 
  -6 -10   7        1.75        2.30      2.52 o 
  -5 -10   7        1.15       -1.22      1.76 o 
  -4 -10   7       69.01       76.54      5.61 o 
  -3 -10   7       44.34       44.30      4.26 o 
  -2 -10   7       12.74        8.59      2.14 o 
  -1 -10   7       13.80       15.02      3.68 o 
   0 -10   7       29.53       33.35      5.23 o 
   1 -10   7       17.25       21.68      4.65 o 
   2 -10   7        2.41        0.39      2.71 o 
   3 -10   7        8.51       13.94      4.26 o 
   4 -10   7        2.10       -1.55      3.10 o 
  -7  -9   7        0.95        2.59      2.14 o 
  -6  -9   7        5.95        8.37      3.29 o 
  -5  -9   7        2.66        5.06      2.04 o 
  -4  -9   7      146.17      140.52      5.77 o 
  -3  -9   7       79.97       79.90      4.56 o 
  -2  -9   7        6.15        6.19      1.93 o 
  -1  -9   7       11.04        9.75      2.14 o 
   0  -9   7        0.19       -1.42      3.87 o 
   1  -9   7        8.57        3.48      2.71 o 
   2  -9   7        0.02        0.39      2.32 o 
   3  -9   7        2.45        1.55      2.71 o 
   4  -9   7        0.37        4.26      3.10 o 
   5  -9   7        0.91       -2.71      2.71 o 
  -7  -8   7        2.89        2.17      3.48 o 
  -6  -8   7        0.00       -1.16      1.58 o 
  -5  -8   7        5.53        3.65      1.86 o 
  -4  -8   7        2.34        2.39      1.94 o 
  -3  -8   7        9.68        9.19      2.04 o 
  -2  -8   7        1.12        2.52      1.58 o 
  -1  -8   7      125.87      138.69     10.07 o 
   0  -8   7       14.96       14.26      2.71 o 
   1  -8   7       41.08       37.87      3.87 o 
   2  -8   7        3.48        1.16      2.32 o 
   3  -8   7        7.47       10.45      3.48 o 
   4  -8   7        0.17       -0.77      2.32 o 
   5  -8   7        0.15        0.39      1.76 o 
   6  -8   7       17.26       14.82      2.97 o 
  -8  -7   7        2.41        0.36      2.52 o 
  -7  -7   7        7.22        6.35      2.22 o 
  -6  -7   7       26.88       34.14      3.35 o 
  -5  -7   7       40.67       37.01      3.07 o 
  -4  -7   7       35.37       25.40      3.48 o 
  -3  -7   7        6.91        6.33      2.13 o 
  -2  -7   7      158.71      158.78      5.67 o 
  -1  -7   7      579.18      607.02     23.81 o 
   0  -7   7      140.81      134.50      4.93 o 
   1  -7   7     1353.44     1377.11     55.75 o 
   2  -7   7      237.42      221.46     10.45 o 
   3  -7   7       37.20       39.49      4.65 o 
   4  -7   7        0.66        0.39      1.49 o 
   5  -7   7        3.12        0.84      1.58 o 
   6  -7   7       41.96       37.13      3.69 o 
   7  -7   7        1.04        0.39      2.90 o 
  -8  -6   7        6.16        7.64      2.50 o 
  -7  -6   7       45.62       40.95      5.03 o 
  -6  -6   7       32.79       31.16      3.68 o 
  -5  -6   7       69.55       58.13     13.16 o 
  -4  -6   7       57.41       55.93      8.90 o 
  -3  -6   7      114.88      117.75      4.56 o 
  -2  -6   7      253.52      248.42     12.39 o 
  -1  -6   7      169.08      162.18      6.78 o 
   0  -6   7      260.54      277.51      7.16 o 
   1  -6   7     1605.46     1628.97     43.75 o 
   2  -6   7        5.32        5.86      1.49 o 
   3  -6   7      148.79      147.76      5.45 o 
   4  -6   7        4.33        2.04      1.74 o 
   5  -6   7       30.45       47.56      3.69 o 
   6  -6   7        1.09       -0.21      2.32 o 
   7  -6   7        8.36       11.59      2.59 o 
  -8  -5   7        8.66       14.25      2.58 o 
  -7  -5   7        6.82        4.26      1.92 o 
  -6  -5   7        0.46        1.87      1.49 o 
  -5  -5   7       74.87       79.04      3.91 o 
  -4  -5   7       15.85       16.04      3.29 o 
  -3  -5   7       77.64       57.98      4.07 o 
  -2  -5   7      159.40      161.08      5.12 o 
  -1  -5   7       86.65       82.42      3.43 o 
   0  -5   7       34.14       31.96      5.81 o 
   1  -5   7      164.42      150.86      4.65 o 
   2  -5   7        1.08        0.49      0.75 o 
   3  -5   7        0.18       -0.39      1.10 o 
   4  -5   7       86.91      100.09      4.51 o 
   5  -5   7        5.09        6.28      1.76 o 
   6  -5   7        3.25        2.52      1.64 o 
   7  -5   7        1.58       -0.56      1.49 o 
   8  -5   7       36.61       47.09      4.24 o 
  -8  -4   7        4.87        6.32      2.14 o 
  -7  -4   7       23.75       27.27      4.45 o 
  -6  -4   7        5.86        5.37      1.86 o 
  -5  -4   7       26.39       33.20      4.07 o 
  -4  -4   7       24.20       25.50      2.42 o 
  -3  -4   7        2.42        4.61      1.55 o 
  -2  -4   7        1.46        0.72      0.93 o 
  -1  -4   7       29.48       28.79      2.04 o 
   0  -4   7       64.01       61.72      4.45 o 
   1  -4   7       16.15       14.75      1.36 o 
   2  -4   7        5.12        9.44      1.70 o 
   3  -4   7      170.17      156.30      5.06 o 
   4  -4   7        1.00        0.00      0.93 o 
   5  -4   7      428.27      351.74      9.03 o 
   6  -4   7      163.43      142.97      5.61 o 
   7  -4   7        9.01       10.49      3.29 o 
   8  -4   7        3.78        7.42      2.31 o 
   9  -4   7        7.86        7.11      2.31 o 
  -8  -3   7       57.61       65.04      6.97 o 
  -7  -3   7       14.04       19.71      2.58 o 
  -6  -3   7       90.71       93.96      9.10 o 
  -5  -3   7      108.86      102.26      4.35 o 
  -4  -3   7       75.45       68.20      3.53 o 
  -3  -3   7       19.27       23.00      2.14 o 
  -2  -3   7      156.93      150.82      4.63 o 
  -1  -3   7      110.89      108.19      2.76 o 
   0  -3   7      670.94      658.31      9.49 o 
   1  -3   7       44.35       36.96      1.68 o 
   2  -3   7       25.78       24.66      1.71 o 
   3  -3   7       20.09       21.97      1.44 o 
   4  -3   7      142.44      139.88      4.79 o 
   5  -3   7       41.92       44.58      3.01 o 
   6  -3   7       28.48       24.33      2.59 o 
   7  -3   7       51.13       56.77      3.96 o 
   8  -3   7        7.77        8.70      2.32 o 
   9  -3   7       26.43       32.36      3.53 o 
  -8  -2   7       32.92       41.81      5.81 o 
  -7  -2   7       33.09       32.07      2.97 o 
  -6  -2   7        1.34        2.67      1.49 o 
  -5  -2   7      553.80      511.25     11.02 o 
  -4  -2   7      595.33      559.79     11.34 o 
  -3  -2   7       68.08       71.70      3.25 o 
  -2  -2   7       51.08       54.50      2.44 o 
  -1  -2   7      190.48      182.02      3.75 o 
   0  -2   7        4.89        6.65      0.84 o 
   1  -2   7       14.52       12.70      1.21 o 
   2  -2   7       85.81       92.40      2.59 o 
   3  -2   7       32.55       38.18      1.76 o 
   4  -2   7      176.42      169.87      6.97 o 
   5  -2   7       11.84       11.58      1.76 o 
   6  -2   7       64.60       56.14      3.41 o 
   7  -2   7        5.74        8.14      1.86 o 
   8  -2   7       31.26       33.89      3.41 o 
   9  -2   7       28.38       24.97      6.39 o 
  10  -2   7       41.58       47.20      8.90 o 
  -8  -1   7        4.91       10.84      4.26 o 
  -7  -1   7       88.45       90.90      4.46 o 
  -6  -1   7       41.37       41.12      3.07 o 
  -5  -1   7      441.09      459.61     21.10 o 
  -4  -1   7     1408.40     1381.69     23.12 o 
  -3  -1   7      293.61      307.81      4.82 o 
  -2  -1   7       85.74       77.36      2.44 o 
  -1  -1   7      152.02      150.21      3.34 o 
   0  -1   7        5.43       12.70      1.21 o 
   1  -1   7      597.50      603.55      8.71 o 
   2  -1   7       11.88       11.38      1.03 o 
   3  -1   7      165.74      198.69      3.98 o 
   4  -1   7        2.80        5.04      0.91 o 
   5  -1   7       12.64        8.04      2.71 o 
   6  -1   7      108.57       97.80      4.24 o 
   7  -1   7       48.44       53.52      3.53 o 
   8  -1   7       17.59       17.57      2.59 o 
   9  -1   7        4.48        3.04      1.86 o 
  10  -1   7       47.30       61.36      7.16 o 
  -7   0   7       26.78       21.68      4.26 o 
  -6   0   7        9.80        9.11      1.86 o 
  -5   0   7      272.74      290.93      7.38 o 
  -4   0   7       41.47       42.86      2.59 o 
  -3   0   7      467.89      453.09      9.17 o 
  -2   0   7       46.55       50.17      2.46 o 
  -1   0   7        1.11        0.77      0.67 o 
   0   0   7      186.96      180.62      3.58 o 
   1   0   7      299.80      311.94      5.21 o 
   2   0   7       77.89       88.44      2.30 o 
   3   0   7       96.50      105.94      2.66 o 
   4   0   7       29.15       35.30      1.76 o 
   5   0   7        2.00        0.55      0.93 o 
   6   0   7       22.51       16.61      2.04 o 
   7   0   7       80.48       73.01      4.07 o 
   8   0   7        2.34        2.60      1.49 o 
   9   0   7       18.89       26.28      3.14 o 
  10   0   7        4.47        2.52      2.52 o 
  -6   1   7       19.79       28.13      2.28 o 
  -5   1   7       33.65       40.05      2.70 o 
  -4   1   7       82.81       89.89      2.61 o 
  -3   1   7        0.76        1.00      0.66 o 
  -2   1   7      106.29      107.41      2.57 o 
  -1   1   7      238.71      254.38      4.06 o 
   0   1   7     3788.99     3932.89     46.86 o 
   1   1   7       14.10       15.81      1.07 o 
   2   1   7        5.21        6.91      1.55 o 
   3   1   7     1269.70     1357.10     17.51 o 
   4   1   7      395.48      380.30     19.78 o 
   5   1   7       54.46       64.58      2.30 o 
   6   1   7        0.76        1.94      1.10 o 
   7   1   7      227.98      216.58      6.55 o 
   8   1   7        9.45        7.74      1.92 o 
   9   1   7       38.02       41.00      3.53 o 
  10   1   7       14.81       11.20      2.59 o 
  -7   2   7        0.86        0.39      2.32 o 
  -6   2   7       38.91       32.91      4.65 o 
  -5   2   7       44.26       54.34      3.87 o 
  -4   2   7      157.01      145.00      4.01 o 
  -3   2   7       99.34       98.15      2.61 o 
  -2   2   7       74.35       68.48      2.12 o 
  -1   2   7       50.78       63.87      1.85 o 
   0   2   7       90.95      102.43      2.44 o 
   1   2   7      361.65      374.66      5.81 o 
   2   2   7      217.68      252.53      4.56 o 
   3   2   7      400.37      415.12      6.59 o 
   4   2   7      293.65      313.38      5.65 o 
   5   2   7       49.06       51.17      2.15 o 
   6   2   7      130.19      119.48      4.24 o 
   7   2   7       33.44       40.98      3.10 o 
   8   2   7       47.99       52.75      5.03 o 
   9   2   7       23.26       18.58      2.59 o 
  10   2   7       16.33       15.70      2.86 o 
  11   2   7        0.04        1.55      3.10 o 
  -7   3   7        1.02        0.77      3.10 o 
  -6   3   7        1.72        5.42      3.10 o 
  -5   3   7        5.03        7.02      1.86 o 
  -4   3   7       15.36       11.61      2.32 o 
  -3   3   7        1.29        1.55      1.03 o 
  -2   3   7      178.37      163.70      4.09 o 
  -1   3   7        9.95        8.83      1.18 o 
   0   3   7       86.22       76.18      2.60 o 
   1   3   7        0.65       -0.77      0.77 o 
   2   3   7      290.94      268.60      6.43 o 
   3   3   7      217.11      212.46      4.03 o 
   4   3   7      111.85      121.24      3.08 o 
   5   3   7       99.04      103.62      3.01 o 
   6   3   7       71.98       68.93      3.01 o 
   7   3   7       31.35       30.34      2.59 o 
   8   3   7        0.32       -0.22      1.21 o 
   9   3   7       39.55       39.29      3.41 o 
  10   3   7        0.00        0.19      1.64 o 
  11   3   7        0.37        1.08      2.04 o 
  -7   4   7        0.12       -2.32      2.71 o 
  -6   4   7       15.86       15.87      3.87 o 
  -5   4   7        0.07       -0.77      1.94 o 
  -4   4   7      256.94      298.12     10.84 o 
  -3   4   7       28.01       31.68      3.21 o 
  -2   4   7      141.79      136.11      4.69 o 
  -1   4   7       11.63        9.80      1.34 o 
   0   4   7      128.87      148.47      3.94 o 
   1   4   7      105.67      107.68      3.83 o 
   2   4   7      157.74      151.54      4.79 o 
   3   4   7        0.64        0.17      1.55 o 
   4   4   7      181.37      193.00      4.43 o 
   5   4   7      215.74      230.93      4.78 o 
   6   4   7        2.23        0.81      0.80 o 
   7   4   7       11.33       14.20      1.92 o 
   8   4   7       11.00       21.24      6.58 o 
   9   4   7      165.99      157.71      6.16 o 
  10   4   7       81.52       77.05      4.65 o 
  11   4   7       11.23       10.84      2.74 o 
  -7   5   7        0.36       -3.10      3.10 o 
  -6   5   7        2.85        2.32      3.10 o 
  -5   5   7        0.09       -1.94      1.94 o 
  -4   5   7        8.48        8.13      2.71 o 
  -3   5   7       42.48       39.07      2.60 o 
  -2   5   7       54.27       52.43      2.75 o 
  -1   5   7       31.00       27.89      2.01 o 
   0   5   7       59.96       63.00      2.80 o 
   1   5   7       58.58       60.75      2.53 o 
   2   5   7       10.98       14.97      4.26 o 
   3   5   7       36.10       38.24      2.59 o 
   4   5   7        0.15        0.61      1.16 o 
   5   5   7       20.51       23.67      2.31 o 
   6   5   7       53.96       49.28      2.44 o 
   7   5   7        8.66        6.19      1.34 o 
   8   5   7        0.00       -0.19      1.37 o 
   9   5   7       86.79       97.70      4.79 o 
  10   5   7       11.55       18.27      2.74 o 
  11   5   7        0.15        3.87      2.19 o 
  -6   6   7       18.14       10.45      4.26 o 
  -5   6   7        0.05       -0.39      2.32 o 
  -3   6   7       20.68       22.90      2.21 o 
  -2   6   7        3.46        3.22      1.25 o 
  -1   6   7       62.26       54.22      2.75 o 
   0   6   7      199.04      196.30      7.39 o 
   1   6   7       20.26       22.81      2.01 o 
   2   6   7       33.32       32.62      2.59 o 
   3   6   7        9.05        6.53      1.49 o 
   4   6   7       40.30       45.75      3.68 o 
   5   6   7        1.09       -0.58      1.10 o 
   6   6   7       30.05       23.64      4.26 o 
   7   6   7        2.06        1.55      1.37 o 
   8   6   7        0.76        2.32      1.94 o 
   9   6   7       75.55       76.66      6.19 o 
  10   6   7       75.39       81.63      4.65 o 
  11   6   7        1.93        1.16      3.48 o 
  -6   7   7        0.01       -3.48      3.48 o 
  -5   7   7       97.27      102.21      8.52 o 
  -4   7   7       35.75       37.10      3.83 o 
  -3   7   7        4.31        5.44      1.63 o 
  -2   7   7        2.21        1.40      1.25 o 
  -1   7   7       32.26       34.24      2.53 o 
   0   7   7        3.83        2.86      1.25 o 
   1   7   7       58.09       49.08      2.66 o 
   2   7   7        0.27        2.13      1.37 o 
   3   7   7        0.04       -0.93      0.93 o 
   4   7   7       24.98       24.68      2.42 o 
   5   7   7        1.90        2.64      1.49 o 
   6   7   7       75.46       81.17      4.08 o 
   7   7   7       43.55       43.58      3.25 o 
   8   7   7       11.86       17.42      3.48 o 
   9   7   7      368.68      398.78     14.33 o 
  -4   8   7        0.47        3.51      2.52 o 
  -3   8   7       10.17       14.60      2.31 o 
  -2   8   7        7.82        9.00      1.99 o 
  -1   8   7        0.85        2.09      2.15 o 
   0   8   7        4.59        5.63      2.15 o 
   1   8   7       64.45       63.37      3.03 o 
   2   8   7       17.06       15.50      4.84 o 
   3   8   7       79.87       83.88      6.97 o 
   4   8   7        8.69        6.39      1.76 o 
   5   8   7        9.52       11.82      3.48 o 
   6   8   7       17.83       21.68      2.59 o 
   7   8   7        3.20        0.21      1.49 o 
   8   8   7        2.83        2.71      1.76 o 
  -4   9   7        9.46        7.16      2.74 o 
  -3   9   7        5.79        7.10      4.07 o 
  -2   9   7       13.52       10.95      2.15 o 
  -1   9   7       18.56       16.50      3.25 o 
   0   9   7      230.16      242.91      8.25 o 
   1   9   7        0.85        0.82      1.25 o 
   2   9   7        0.11       -0.17      1.42 o 
   3   9   7      112.64       97.79      4.84 o 
   4   9   7      115.27      116.48      5.29 o 
   5   9   7       11.15       10.73      2.19 o 
   6   9   7       50.36       52.97      3.91 o 
   7   9   7        9.26        9.77      2.14 o 
   8   9   7        0.81        0.39      2.71 o 
  -3  10   7        1.81        2.23      2.31 o 
  -2  10   7        1.57       -0.39      1.70 o 
  -1  10   7       43.69       41.36      4.36 o 
   0  10   7       69.53       75.83      5.46 o 
   1  10   7        4.44        4.91      1.57 o 
   2  10   7        1.08        1.75      1.30 o 
   3  10   7        9.42        7.55      2.32 o 
   4  10   7        0.29        2.23      1.64 o 
   5  10   7        0.34        2.21      1.86 o 
   6  10   7        1.27        1.22      1.76 o 
   7  10   7       23.45       26.33      5.03 o 
   8  10   7        3.90        2.32      3.10 o 
  -2  11   7        4.72        0.77      2.19 o 
  -1  11   7        4.93        4.74      2.05 o 
   0  11   7       13.43        8.25      2.03 o 
   1  11   7       15.75       13.90      2.21 o 
   2  11   7       12.81       14.75      2.66 o 
   3  11   7        4.96        3.89      2.31 o 
   4  11   7       16.31       23.06      3.07 o 
   5  11   7        1.92        3.33      3.48 o 
   6  11   7        0.62        4.26      3.48 o 
   7  11   7       14.69       12.39      4.26 o 
   8  11   7        1.97       -1.16      3.10 o 
  -1  12   7        2.49        2.46      1.95 o 
   0  12   7        8.73       13.25      2.49 o 
   1  12   7       11.51        9.73      2.21 o 
   2  12   7        6.18        5.81      2.46 o 
   3  12   7      137.98      141.34      9.87 o 
   4  12   7      313.87      286.82      9.30 o 
   5  12   7      101.35       75.88      8.13 o 
   6  12   7        0.06        3.48      3.48 o 
   7  12   7        0.01       -2.32      3.10 o 
   8  12   7        2.89        5.42      4.26 o 
   1  13   7        8.71        4.14      2.34 o 
   2  13   7        0.28        1.55      2.42 o 
   3  13   7        0.40        0.00      3.87 o 
   4  13   7        2.54        0.00      3.48 o 
   5  13   7        3.98        3.10      3.87 o 
   6  13   7        0.02        2.32      3.87 o 
  -3 -11   8        3.20        1.16      2.14 o 
  -2 -11   8        0.52        2.09      2.32 o 
  -1 -11   8        0.88       -1.02      2.14 o 
   0 -11   8       31.42       30.97      5.42 o 
   1 -11   8       11.87       24.00      5.42 o 
  -5 -10   8        5.44        2.81      2.14 o 
  -4 -10   8        9.42       10.60      2.50 o 
  -3 -10   8        4.68        4.12      4.07 o 
  -2 -10   8       20.56       21.94      2.97 o 
  -1 -10   8        0.05       -0.50      1.86 o 
   0 -10   8        9.97       12.39      4.26 o 
   1 -10   8        0.57        4.65      3.10 o 
   2 -10   8        2.25        5.03      3.48 o 
   3 -10   8        3.19        2.32      3.48 o 
  -6  -9   8        1.20        0.24      1.99 o 
  -5  -9   8        4.60        5.70      2.29 o 
  -4  -9   8        2.16        0.19      1.58 o 
  -3  -9   8      125.57      123.67      8.13 o 
  -2  -9   8       12.65       18.45      2.70 o 
  -1  -9   8        9.41        6.61      3.10 o 
   0  -9   8       34.68       29.63      2.86 o 
   1  -9   8        0.80       -0.77      2.32 o 
   2  -9   8        0.11        0.00      2.32 o 
   3  -9   8       25.20       20.13      4.26 o 
   4  -9   8       21.85       17.42      4.65 o 
  -6  -8   8       12.23       17.02      2.79 o 
  -5  -8   8        7.86       15.13      3.10 o 
  -4  -8   8       17.77       17.78      2.79 o 
  -3  -8   8        0.41        1.79      1.76 o 
  -2  -8   8        3.58        5.48      1.86 o 
  -1  -8   8        0.27        0.46      1.49 o 
   0  -8   8        8.42        6.75      1.86 o 
   1  -8   8        2.93       -0.77      1.94 o 
   2  -8   8        5.59        5.81      3.10 o 
   3  -8   8        0.13        0.39      2.71 o 
   4  -8   8        5.21        2.71      2.71 o 
   5  -8   8        1.83        2.32      3.10 o 
  -7  -7   8        5.85        5.01      2.14 o 
  -6  -7   8        2.11        3.71      1.86 o 
  -5  -7   8        4.40        2.00      1.64 o 
  -4  -7   8        6.70        1.97      1.58 o 
  -3  -7   8      138.18      133.26      6.78 o 
  -2  -7   8       24.44       19.50      2.50 o 
  -1  -7   8       56.35       50.01      3.35 o 
   0  -7   8        0.61       -0.90      2.90 o 
   1  -7   8       30.78       28.70      2.50 o 
   2  -7   8       63.10       58.46      5.81 o 
   3  -7   8       46.42       32.13      4.65 o 
   4  -7   8       31.65       34.84      5.03 o 
   5  -7   8        7.29        7.20      2.04 o 
   6  -7   8        2.19        0.66      2.13 o 
  -7  -6   8        7.29       10.15      2.42 o 
  -6  -6   8       17.13       18.66      3.87 o 
  -5  -6   8       48.40       52.49      3.72 o 
  -4  -6   8        3.34        1.44      2.52 o 
  -3  -6   8      157.24      133.82      8.13 o 
  -2  -6   8        1.52        1.16      1.21 o 
  -1  -6   8      167.24      169.98      5.67 o 
   0  -6   8      203.36      216.13     12.97 o 
   1  -6   8       16.66       16.53      2.32 o 
   2  -6   8      137.57      135.90      7.74 o 
   3  -6   8       10.79        3.87      2.32 o 
   4  -6   8       59.26       51.48      6.19 o 
   5  -6   8       24.13       21.47      2.74 o 
   6  -6   8        6.51        3.98      1.94 o 
   7  -6   8        3.64        4.45      2.19 o 
  -8  -5   8        0.29        1.52      2.14 o 
  -7  -5   8        6.57        2.40      2.52 o 
  -6  -5   8        0.47        0.35      1.49 o 
  -5  -5   8       18.44       15.13      2.50 o 
  -4  -5   8        2.33        3.20      1.49 o 
  -3  -5   8        1.11        0.77      1.74 o 
  -2  -5   8        3.46        4.61      1.49 o 
  -1  -5   8       70.63       70.98      3.35 o 
   0  -5   8      569.59      563.11     11.41 o 
   1  -5   8       49.52       47.27      2.97 o 
   2  -5   8       80.86       84.03      2.94 o 
   3  -5   8        3.46        5.18      1.76 o 
   4  -5   8        0.82        0.77      1.21 o 
   5  -5   8        0.62        1.36      1.37 o 
   6  -5   8        2.27        3.48      1.64 o 
   7  -5   8        1.04        2.71      2.52 o 
   8  -5   8        2.24        4.18      2.04 o 
  -8  -4   8        0.34       -0.21      2.71 o 
  -7  -4   8       31.46       38.08      3.43 o 
  -6  -4   8       38.67       32.74      3.07 o 
  -5  -4   8       15.66       18.29      2.42 o 
  -4  -4   8      172.57      146.90      5.29 o 
  -3  -4   8       31.33       20.20      2.32 o 
  -2  -4   8       97.29      101.11      4.00 o 
  -1  -4   8      277.11      256.05      6.67 o 
   0  -4   8      233.41      237.27      6.23 o 
   1  -4   8      802.99      794.99     11.57 o 
   2  -4   8      516.16      503.67     11.42 o 
   3  -4   8       36.02       25.31      2.52 o 
   4  -4   8        6.87        5.17      1.49 o 
   5  -4   8       16.76       16.18      3.68 o 
   6  -4   8      125.90       89.35      8.52 o 
   7  -4   8       35.42       35.19      4.07 o 
   8  -4   8        0.01        1.22      1.76 o 
  -8  -3   8        9.68        6.58      4.26 o 
  -7  -3   8        0.06       -1.00      1.58 o 
  -6  -3   8       41.19       37.52      3.07 o 
  -5  -3   8       14.39       11.15      2.14 o 
  -4  -3   8      234.45      219.05      6.50 o 
  -3  -3   8      128.23      110.19      4.18 o 
  -2  -3   8       52.06       46.60      2.86 o 
  -1  -3   8       63.40       66.76      3.87 o 
   0  -3   8       93.11      102.94      2.79 o 
   1  -3   8      216.49      214.53      4.44 o 
   2  -3   8      534.52      509.54      8.08 o 
   3  -3   8        0.08        0.04      0.73 o 
   4  -3   8        7.59        7.12      1.64 o 
   5  -3   8        0.32        2.52      1.37 o 
   6  -3   8        0.00        2.90      1.37 o 
   7  -3   8        3.81        0.49      1.49 o 
   8  -3   8       10.84        7.74      2.19 o 
   9  -3   8        0.12        1.24      2.04 o 
  -8  -2   8       65.77       80.92      7.74 o 
  -7  -2   8        9.93       11.63      2.22 o 
  -6  -2   8       59.69       56.98      3.63 o 
  -5  -2   8       64.47       70.41      6.58 o 
  -4  -2   8       81.39       79.64      3.80 o 
  -3  -2   8       61.46       53.08      4.65 o 
  -2  -2   8       47.70       45.95      2.59 o 
  -1  -2   8       27.42       24.09      1.45 o 
   0  -2   8       81.82       78.12      2.44 o 
   1  -2   8        3.23        5.75      1.21 o 
   2  -2   8       86.98       80.31      2.50 o 
   3  -2   8        6.77        6.67      1.03 o 
   4  -2   8        2.65        2.52      1.10 o 
   5  -2   8       78.51       68.92      3.56 o 
   6  -2   8       23.70       17.56      2.31 o 
   7  -2   8       13.37       16.09      2.46 o 
   8  -2   8       50.41       51.49      3.96 o 
   9  -2   8       12.50       12.49      2.70 o 
  -7  -1   8        0.72        0.04      1.49 o 
  -6  -1   8        9.11        7.63      1.86 o 
  -5  -1   8       26.58       21.38      2.42 o 
  -4  -1   8      239.00      237.29      6.55 o 
  -3  -1   8      523.56      505.48     10.39 o 
  -2  -1   8        0.26       -0.04      0.73 o 
  -1  -1   8        0.09        0.39      0.67 o 
   0  -1   8      105.01      114.18      3.69 o 
   1  -1   8        2.96        3.45      0.80 o 
   2  -1   8       26.62       23.43      1.60 o 
   3  -1   8        0.12        0.97      0.97 o 
   4  -1   8        1.78        1.59      0.83 o 
   5  -1   8       95.24       79.67      3.69 o 
   6  -1   8      115.73       76.89      3.83 o 
   7  -1   8        1.18       -0.58      1.37 o 
   8  -1   8       12.10        7.28      2.04 o 
   9  -1   8        0.18        1.34      1.76 o 
  10  -1   8        7.45        9.49      2.74 o 
  -6   0   8        6.01        4.26      2.32 o 
  -5   0   8       43.94       40.17      2.90 o 
  -4   0   8       36.64       42.14      5.42 o 
  -3   0   8      113.03      112.53      4.11 o 
  -2   0   8      233.93      210.82      6.58 o 
  -1   0   8       12.68       12.49      1.12 o 
   0   0   8      141.26      122.90      3.13 o 
   1   0   8       26.65       28.19      1.48 o 
   2   0   8        0.69        0.24      0.50 o 
   3   0   8       83.96       91.12      3.25 o 
   4   0   8       15.92       16.77      1.30 o 
   5   0   8       46.40       50.06      3.68 o 
   6   0   8       10.71        6.53      1.49 o 
   7   0   8      144.84      147.41      5.45 o 
   8   0   8       18.37       15.06      2.31 o 
   9   0   8        0.13       -0.63      2.71 o 
  10   0   8        0.72       -1.13      1.76 o 
  -6   1   8       33.91       31.75      3.87 o 
  -5   1   8        3.60        4.62      1.25 o 
  -4   1   8     1625.59     1558.40     20.77 o 
  -3   1   8     1154.60     1123.88     15.57 o 
  -2   1   8        2.23        4.22      0.81 o 
  -1   1   8       65.06       63.89      2.21 o 
   0   1   8      142.49      151.15      3.41 o 
   1   1   8       93.43       84.15      2.39 o 
   2   1   8       17.80       21.59      5.42 o 
   3   1   8      197.33      210.72      4.30 o 
   4   1   8      160.27      147.35      4.51 o 
   5   1   8      421.83      436.97      7.44 o 
   6   1   8       49.19       48.99      2.97 o 
   7   1   8        8.95       13.30      2.04 o 
   8   1   8       11.09       12.93      2.31 o 
   9   1   8       11.31       13.14      2.31 o 
  10   1   8        5.29        8.33      2.59 o 
  -6   2   8        2.67        1.74      2.13 o 
  -5   2   8       46.30       46.60      2.73 o 
  -4   2   8     1002.02     1019.68     14.97 o 
  -3   2   8        7.13        9.97      1.40 o 
  -2   2   8       59.53       52.65      2.38 o 
  -1   2   8       48.40       50.11      2.24 o 
   0   2   8      264.94      241.33      6.16 o 
   1   2   8      452.64      473.87      9.58 o 
   2   2   8       11.83       13.28      1.49 o 
   3   2   8        6.85        6.51      0.89 o 
   4   2   8      224.72      220.46      4.59 o 
   5   2   8        6.06        6.19      1.92 o 
   6   2   8      134.13      119.93      6.97 o 
   7   2   8      126.45      128.03      4.91 o 
   8   2   8       12.66       12.99      2.32 o 
   9   2   8        2.28        5.42      1.92 o 
  10   2   8        0.15        1.36      1.92 o 
  -6   3   8       11.39        9.26      2.90 o 
  -5   3   8       90.32       94.31      4.51 o 
  -4   3   8      318.27      305.01      7.46 o 
  -3   3   8        0.04       -0.83      1.29 o 
  -2   3   8      270.62      247.51      5.50 o 
  -1   3   8       87.32       80.05      2.91 o 
   0   3   8        4.37        3.48      1.19 o 
   1   3   8       45.14       42.25      2.59 o 
   2   3   8       69.50       70.28      3.29 o 
   3   3   8       45.89       39.86      5.42 o 
   4   3   8      273.07      284.18      7.12 o 
   5   3   8       15.08       11.87      1.49 o 
   6   3   8       83.25       89.05      5.81 o 
   7   3   8       22.44       23.53      2.42 o 
   8   3   8       71.48       72.95      3.96 o 
   9   3   8        0.01       -1.49      1.49 o 
  10   3   8       11.17       13.11      2.74 o 
  -6   4   8        0.34        0.15      1.76 o 
  -5   4   8       29.67       33.64      3.41 o 
  -4   4   8        2.64        3.91      1.48 o 
  -3   4   8       78.53       70.24      3.20 o 
  -2   4   8      269.66      254.63      5.80 o 
  -1   4   8        0.15       -0.65      0.89 o 
   0   4   8      774.51      743.65     11.47 o 
   1   4   8      940.01      950.68     17.11 o 
   2   4   8      201.61      209.58      6.02 o 
   3   4   8      438.39      438.19      9.72 o 
   4   4   8       25.46       22.34      2.19 o 
   5   4   8      444.02      439.25     24.59 o 
   6   4   8      136.52      142.68      5.20 o 
   7   4   8       45.83       45.51      9.49 o 
   8   4   8       18.00       14.29      2.14 o 
   9   4   8        3.65        5.39      2.04 o 
  10   4   8        6.35        6.78      2.19 o 
  -6   5   8       45.36       49.62      4.24 o 
  -5   5   8       12.35       15.49      2.86 o 
  -4   5   8       12.51       13.43      2.34 o 
  -3   5   8        2.84        3.36      1.34 o 
  -2   5   8      340.05      310.26      9.71 o 
  -1   5   8        7.41        8.40      2.67 o 
   0   5   8       87.45       84.51      3.20 o 
   1   5   8      317.13      302.10      7.80 o 
   2   5   8        9.35       13.00      1.92 o 
   3   5   8       87.25       88.56      3.96 o 
   4   5   8       24.23       27.30      2.46 o 
   5   5   8      780.17      784.50     15.18 o 
   6   5   8      104.62       98.56      4.65 o 
   7   5   8       24.07       20.52      3.48 o 
   8   5   8       32.98       32.91      4.26 o 
   9   5   8       66.67       75.11      6.19 o 
  10   5   8        0.93        1.55      3.10 o 
  -6   6   8        8.52       11.93      3.14 o 
  -5   6   8        3.70        0.02      2.14 o 
  -4   6   8        1.96        1.55      1.48 o 
  -3   6   8       10.77        8.28      1.86 o 
  -2   6   8      122.13      125.38      4.32 o 
  -1   6   8        4.34        2.06      1.12 o 
   0   6   8       20.96       17.49      1.79 o 
   1   6   8       67.97       56.96      3.75 o 
   2   6   8      193.80      188.66      7.94 o 
   3   6   8        6.12        6.04      1.64 o 
   4   6   8       93.45       77.80      6.19 o 
   5   6   8      195.25      198.24      6.28 o 
   6   6   8       33.61       30.70      3.87 o 
   7   6   8        1.93        1.16      1.37 o 
   8   6   8       50.45       53.43      5.03 o 
   9   6   8        3.07        7.74      3.10 o 
  10   6   8        1.00        1.16      3.10 o 
  -5   7   8       17.90       16.28      3.41 o 
  -4   7   8       49.28       42.15      3.96 o 
  -3   7   8       32.72       34.63      3.60 o 
  -2   7   8        2.70        0.90      1.34 o 
  -1   7   8       10.32        4.92      1.40 o 
   0   7   8        2.01        1.16      1.25 o 
   1   7   8        1.86        0.61      1.07 o 
   2   7   8        9.97        7.95      1.92 o 
   3   7   8        1.65        1.74      1.74 o 
   4   7   8       58.66       52.12      3.35 o 
   5   7   8      165.00      161.78      5.84 o 
   6   7   8        0.19        0.39      1.49 o 
   7   7   8       41.65       49.08     11.61 o 
   8   7   8       11.17        8.13      3.10 o 
   9   7   8       58.81       64.27      6.19 o 
  10   7   8      223.36      231.14     11.23 o 
  -4   8   8       10.54       11.03      3.01 o 
  -3   8   8       15.67       18.55      2.73 o 
  -2   8   8        1.39        2.20      1.48 o 
  -1   8   8       46.62       52.54      3.20 o 
   0   8   8        0.01        1.81      1.34 o 
   1   8   8        2.39        1.84      1.10 o 
   2   8   8        7.98        8.29      2.04 o 
   3   8   8       20.22       19.40      2.59 o 
   4   8   8       15.98       19.97      2.70 o 
   5   8   8        3.96        3.13      1.76 o 
   6   8   8       24.54       23.45      6.19 o 
   7   8   8        3.31        2.20      1.76 o 
   8   8   8        6.04        5.60      2.04 o 
   9   8   8       10.19        9.68      3.48 o 
  -4   9   8        0.99        1.87      2.31 o 
  -3   9   8        0.00       -0.39      1.92 o 
  -2   9   8        3.19        6.52      2.08 o 
  -1   9   8        7.59        6.99      2.00 o 
   0   9   8        0.23        1.37      1.51 o 
   1   9   8        0.06       -1.20      1.27 o 
   2   9   8       10.06       11.56      2.46 o 
   3   9   8        0.00       -1.37      1.37 o 
   4   9   8        0.03        2.92      1.76 o 
   5   9   8        1.56       -1.74      2.52 o 
   6   9   8        2.02        2.71      1.92 o 
   7   9   8        1.48        1.94      1.92 o 
   8   9   8        1.07        1.44      2.13 o 
  -3  10   8        0.01       -1.55      2.19 o 
  -2  10   8        2.27        1.46      1.68 o 
  -1  10   8       11.17        4.97      1.87 o 
   0  10   8       58.92       63.44      3.79 o 
   1  10   8       16.36       16.97      2.30 o 
   2  10   8        5.97       10.78      2.42 o 
   3  10   8       32.65       39.41      3.63 o 
   4  10   8        1.74        4.08      1.76 o 
   5  10   8       14.14       14.13      3.48 o 
   6  10   8        0.75        0.30      1.76 o 
   7  10   8        0.01       -0.24      1.76 o 
   8  10   8        0.08        1.94      3.10 o 
  -1  11   8        2.90       -0.23      1.76 o 
   0  11   8       10.84        9.62      2.21 o 
   1  11   8        0.99        0.63      1.49 o 
   2  11   8        0.52        1.65      2.04 o 
   3  11   8        1.03        1.60      2.04 o 
   4  11   8       21.61       16.18      2.79 o 
   5  11   8       18.08       23.18      3.68 o 
   6  11   8        6.71        8.09      2.42 o 
   7  11   8        5.29        8.52      4.26 o 
   8  11   8        0.02        1.94      3.10 o 
   0  12   8       15.72       13.51      2.60 o 
   1  12   8        4.18        3.26      1.91 o 
   2  12   8        3.00       -0.46      1.93 o 
   3  12   8        0.60        3.15      2.14 o 
   4  12   8      202.83      189.01      7.71 o 
   5  12   8      225.65      220.68     13.16 o 
   6  12   8        1.74        5.81      3.87 o 
   7  12   8        9.91       12.78      5.03 o 
   3  13   8        0.77        0.14      2.32 o 
   4  13   8        2.80        7.36      4.26 o 
   5  13   8       12.87       17.42      5.42 o 
  -4 -10   9       38.30       46.85      6.97 o 
  -3 -10   9        0.72        0.52      2.04 o 
  -2 -10   9       10.09        8.84      2.42 o 
  -1 -10   9        0.98        1.08      2.04 o 
   0 -10   9        6.57        0.77      3.10 o 
   1 -10   9        1.95        1.55      2.71 o 
   2 -10   9        0.28       -0.39      2.71 o 
  -5  -9   9        0.04       -1.00      1.86 o 
  -4  -9   9        4.07        5.97      2.71 o 
  -3  -9   9       11.77       12.21      2.42 o 
  -2  -9   9        1.99        0.74      1.76 o 
  -1  -9   9       24.63       21.70      2.86 o 
   0  -9   9        1.70        0.57      1.76 o 
   1  -9   9        0.14        0.39      2.71 o 
   2  -9   9        3.27        3.48      3.10 o 
   3  -9   9        0.02        0.39      2.71 o 
   4  -9   9        1.65        2.71      3.48 o 
  -6  -8   9        2.11        2.11      2.14 o 
  -5  -8   9        7.03        9.41      2.42 o 
  -4  -8   9       20.84       17.98      2.70 o 
  -3  -8   9        0.44       -1.16      1.49 o 
  -2  -8   9       49.55       45.22      6.78 o 
  -1  -8   9       10.81        7.70      2.04 o 
   0  -8   9        1.38        1.03      1.58 o 
   1  -8   9       19.97       17.81      3.87 o 
   2  -8   9        1.92        1.16      2.32 o 
   3  -8   9        2.83        1.16      2.71 o 
   4  -8   9        0.12        0.00      2.71 o 
   5  -8   9        0.32        2.71      3.10 o 
  -6  -7   9        0.01        0.50      1.86 o 
  -5  -7   9        0.24        1.38      1.86 o 
  -4  -7   9        5.79        4.18      1.93 o 
  -3  -7   9        3.79        6.08      1.86 o 
  -2  -7   9       28.63       30.49      3.07 o 
  -1  -7   9       83.89       80.34      6.39 o 
   0  -7   9        4.51        4.53      1.76 o 
   1  -7   9       57.75       55.35      3.43 o 
   2  -7   9        7.15        9.29      3.10 o 
   3  -7   9        0.43       -1.55      1.94 o 
   4  -7   9        7.81        7.74      3.48 o 
   5  -7   9        0.08       -0.39      2.71 o 
   6  -7   9        1.16        2.48      2.04 o 
  -7  -6   9       34.81       38.73      4.84 o 
  -6  -6   9       21.42       16.16      2.86 o 
  -5  -6   9        2.63        3.01      1.76 o 
  -4  -6   9        6.16        4.85      1.76 o 
  -3  -6   9      126.24      118.50      7.36 o 
  -2  -6   9      268.95      236.89      7.06 o 
  -1  -6   9        0.21        0.09      1.21 o 
   0  -6   9       90.03       81.07      4.00 o 
   1  -6   9        2.60       -0.54      2.71 o 
   2  -6   9       74.74       73.56      5.81 o 
   3  -6   9        9.63       12.39      3.48 o 
   4  -6   9       73.51       63.11      6.19 o 
   5  -6   9        5.01        8.52      2.04 o 
   6  -6   9        0.01        1.32      2.52 o 
   7  -6   9       26.25       36.94      3.96 o 
  -7  -5   9        3.81        5.52      2.14 o 
  -6  -5   9       73.94       86.37      4.84 o 
  -5  -5   9        3.33        2.11      1.76 o 
  -4  -5   9        4.77        3.60      1.76 o 
  -3  -5   9        5.16        7.63      1.86 o 
  -2  -5   9       94.11       77.91      3.80 o 
  -1  -5   9       48.13       51.96      5.61 o 
   0  -5   9      153.35      155.60      7.74 o 
   1  -5   9        0.44        1.25      1.21 o 
   2  -5   9        0.16       -0.19      1.10 o 
   3  -5   9        0.07        0.52      1.21 o 
   4  -5   9       13.68       10.85      2.04 o 
   5  -5   9        1.21        1.09      1.49 o 
   6  -5   9        0.08        0.14      1.49 o 
   7  -5   9       25.91       26.76      3.29 o 
  -7  -4   9        4.82        7.83      2.42 o 
  -6  -4   9       25.27       31.19      4.84 o 
  -5  -4   9        8.63        9.82      2.22 o 
  -4  -4   9        0.82        0.58      1.74 o 
  -3  -4   9       48.92       39.88      2.97 o 
  -2  -4   9       73.63       64.13      5.23 o 
  -1  -4   9      119.08      121.60      4.46 o 
   0  -4   9      593.59      575.38     11.73 o 
   1  -4   9       54.46       53.99      3.07 o 
   2  -4   9     1395.01     1333.07     22.52 o 
   3  -4   9      541.99      508.18     11.06 o 
   4  -4   9        0.01        0.86      1.21 o 
   5  -4   9        1.91        1.74      1.37 o 
   6  -4   9        1.35        2.71      1.64 o 
   7  -4   9        0.17       -0.39      1.64 o 
   8  -4   9        4.44        5.61      2.19 o 
  -7  -3   9       12.65       18.63      2.97 o 
  -6  -3   9       87.10       90.41      4.74 o 
  -5  -3   9       50.60       43.91      3.25 o 
  -4  -3   9       60.00       60.20      3.63 o 
  -3  -3   9        1.02        0.77      1.55 o 
  -2  -3   9      137.84      141.92      6.39 o 
  -1  -3   9       42.66       37.21      2.59 o 
   0  -3   9      626.31      638.28     12.44 o 
   1  -3   9      617.10      609.21      9.58 o 
   2  -3   9      837.15      840.12     12.34 o 
   3  -3   9       36.41       41.55      2.15 o 
   4  -3   9      172.56      146.16      7.55 o 
   5  -3   9       16.92        7.91      1.76 o 
   6  -3   9        0.14        0.70      1.49 o 
   7  -3   9        0.29        3.16      1.76 o 
   8  -3   9        0.97        2.44      1.76 o 
   9  -3   9        7.98        8.67      2.70 o 
  -7  -2   9        5.60       11.61      3.10 o 
  -6  -2   9        0.23       -1.65      2.52 o 
  -5  -2   9       79.88       79.99      8.90 o 
  -4  -2   9       12.25       15.82      2.14 o 
  -3  -2   9        1.95       -0.22      1.21 o 
  -2  -2   9       16.70        9.91      1.64 o 
  -1  -2   9      289.00      273.40      6.83 o 
   0  -2   9       22.67       15.80      1.40 o 
   1  -2   9      151.91      154.51      4.63 o 
   2  -2   9      286.91      270.04      5.27 o 
   3  -2   9       57.05       50.01      3.03 o 
   4  -2   9        2.25        2.13      1.10 o 
   5  -2   9       72.04       78.31      3.96 o 
   6  -2   9        2.37        0.00      1.37 o 
   7  -2   9        2.65        2.32      1.64 o 
   8  -2   9       10.71        9.67      2.31 o 
   9  -2   9       15.79       16.97      2.97 o 
  -7  -1   9        5.60        6.58      2.71 o 
  -6  -1   9        5.66        8.52      2.71 o 
  -5  -1   9        4.39        5.42      2.32 o 
  -4  -1   9        0.01       -0.58      1.10 o 
  -3  -1   9        4.46        4.08      1.49 o 
  -2  -1   9      251.97      237.57      6.28 o 
  -1  -1   9        3.81        4.61      0.95 o 
   0  -1   9       55.50       48.87      2.59 o 
   1  -1   9      617.03      594.93     11.83 o 
   2  -1   9       20.14       17.83      1.48 o 
   3  -1   9      104.16      110.79      3.80 o 
   4  -1   9       22.87       30.11      1.76 o 
   5  -1   9       12.15       11.45      1.92 o 
   6  -1   9      308.29      260.66     12.58 o 
   7  -1   9      261.19      222.01      7.25 o 
   8  -1   9        0.00       -1.02      1.49 o 
   9  -1   9        3.00        4.45      2.19 o 
  -6   0   9        3.13        2.71      1.94 o 
  -5   0   9        8.78        8.13      2.32 o 
  -4   0   9       27.75       23.23      3.10 o 
  -3   0   9       79.14       29.77      2.31 o 
  -2   0   9        0.80       -0.32      0.73 o 
  -1   0   9      254.44      254.67      6.32 o 
   0   0   9       82.29      100.68      2.91 o 
   1   0   9      430.11      437.25      7.23 o 
   2   0   9       66.62       65.35      2.94 o 
   3   0   9       22.51       19.61      2.86 o 
   4   0   9      183.13      168.14      4.07 o 
   5   0   9        2.66        2.71      1.74 o 
   6   0   9       50.31       54.40      4.84 o 
   7   0   9      104.34      108.08      5.42 o 
   8   0   9        9.55        6.45      2.04 o 
   9   0   9        1.01       -0.26      3.87 o 
  10   0   9        2.49        4.08      2.31 o 
  -6   1   9       20.90       19.75      3.48 o 
  -5   1   9        7.41        5.42      2.32 o 
  -4   1   9        9.30        9.18      1.48 o 
  -3   1   9      161.89      159.31      4.32 o 
  -2   1   9       54.56       54.38      3.33 o 
  -1   1   9       74.80       75.72      3.29 o 
   0   1   9       29.84       34.65      4.07 o 
   1   1   9       24.22       24.28      2.04 o 
   2   1   9       15.36       12.36      1.18 o 
   3   1   9       11.14       10.91      1.18 o 
   4   1   9       65.24       54.47      2.30 o 
   5   1   9       17.42       16.73      1.86 o 
   6   1   9        0.76        0.69      1.21 o 
   7   1   9       61.96       57.56      5.61 o 
   8   1   9       40.69       42.01      3.87 o 
   9   1   9       25.65       30.18      6.58 o 
  10   1   9        1.10       -0.80      1.76 o 
  -5   2   9        0.18       -0.60      1.25 o 
  -4   2   9       17.41       17.47      1.85 o 
  -3   2   9     1116.28     1187.63     20.85 o 
  -2   2   9       87.79       85.75      3.13 o 
  -1   2   9      127.01      128.38      3.65 o 
   0   2   9       42.84       43.66      2.74 o 
   1   2   9      119.84      124.24      4.24 o 
   2   2   9      189.91      183.54     12.58 o 
   3   2   9       98.12      103.65      3.96 o 
   4   2   9      417.55      432.69     15.49 o 
   5   2   9        9.87       11.09      1.30 o 
   6   2   9        1.60        0.97      1.36 o 
   7   2   9       11.58        9.31      1.86 o 
   8   2   9      105.93      115.48      5.18 o 
   9   2   9        0.51        1.06      1.49 o 
  10   2   9        2.46        3.41      2.14 o 
  -6   3   9        5.79       12.12      6.97 o 
  -5   3   9        2.32        2.66      2.38 o 
  -4   3   9       44.71       51.26      2.89 o 
  -3   3   9        2.74        2.63      1.30 o 
  -2   3   9        3.02        4.17      1.62 o 
  -1   3   9       15.63       19.03      1.79 o 
   0   3   9       11.74       11.06      1.64 o 
   1   3   9        0.02        0.22      1.16 o 
   2   3   9      288.79      307.42      7.67 o 
   3   3   9        0.40       -0.82      0.82 o 
   4   3   9      245.44      249.21      6.84 o 
   5   3   9        7.46        9.31      1.76 o 
   6   3   9       27.63       22.07      3.48 o 
   7   3   9        0.16       -1.55      1.55 o 
   8   3   9       84.64       73.04      4.45 o 
   9   3   9        5.24        8.62      3.29 o 
  10   3   9        0.28        2.69      2.14 o 
  -6   4   9        0.17        0.97      2.19 o 
  -5   4   9        0.74        1.65      1.40 o 
  -4   4   9        5.92        8.80      2.85 o 
  -3   4   9      238.96      252.45      6.11 o 
  -2   4   9      131.35      131.71      5.37 o 
  -1   4   9        0.19       -0.89      0.89 o 
   0   4   9       28.37       28.36      2.01 o 
   1   4   9      271.63      286.50      7.67 o 
   2   4   9       84.20       95.87      4.11 o 
   3   4   9       91.60       87.47     10.65 o 
   4   4   9       12.54       12.79      1.92 o 
   5   4   9      260.34      296.87      7.80 o 
   6   4   9       11.25       16.32      2.32 o 
   7   4   9       57.06       50.33      5.03 o 
   8   4   9        1.13        1.16      2.32 o 
   9   4   9        1.97        0.77      2.71 o 
  10   4   9        6.61        6.97      3.48 o 
  -6   5   9        4.69        6.58      2.74 o 
  -5   5   9       21.89       18.60      3.14 o 
  -4   5   9       37.30       33.98      2.81 o 
  -3   5   9      223.44      233.96      6.11 o 
  -2   5   9       14.15       15.67      2.15 o 
  -1   5   9        4.78        6.76      1.78 o 
   0   5   9       35.59       35.52      2.38 o 
   1   5   9       22.07       23.08      2.46 o 
   2   5   9       30.33       30.28      4.84 o 
   3   5   9       60.81       55.60      4.84 o 
   4   5   9       16.99       18.73      2.31 o 
   5   5   9        3.14        3.24      1.49 o 
   6   5   9       57.76       55.97      3.56 o 
   7   5   9       72.30       70.08      5.42 o 
   8   5   9       16.85       14.71      3.48 o 
   9   5   9        0.04       -2.32      2.32 o 
  10   5   9        1.84        0.00      2.71 o 
  -5   6   9       12.01       17.42      3.29 o 
  -4   6   9        4.13        4.05      1.70 o 
  -3   6   9       22.62       21.74      2.44 o 
  -2   6   9       37.08       41.08      2.89 o 
  -1   6   9       39.40       35.60      3.10 o 
   0   6   9        3.68        4.52      1.34 o 
   1   6   9        4.68        6.07      2.32 o 
   2   6   9       12.84       10.26      2.04 o 
   3   6   9        2.02        0.90      1.94 o 
   4   6   9       26.41       21.79      2.46 o 
   5   6   9        4.12        2.57      1.55 o 
   6   6   9        5.52        6.81      2.32 o 
   7   6   9        3.95        2.32      1.76 o 
   8   6   9       15.22       17.04      3.87 o 
   9   6   9        8.55       11.61      3.87 o 
  10   6   9        0.02        0.39      2.71 o 
  -4   7   9       14.43       17.21      5.42 o 
  -3   7   9       14.99       10.83      2.47 o 
  -2   7   9       53.93       52.72      3.63 o 
  -1   7   9       12.96       12.11      3.04 o 
   0   7   9       13.21       15.05      1.99 o 
   1   7   9       74.15       60.52      4.68 o 
   2   7   9       24.32       21.85      2.70 o 
   3   7   9       28.11       25.23      2.74 o 
   4   7   9       54.43       53.65      3.63 o 
   5   7   9       26.81       26.87      2.86 o 
   6   7   9      218.73      230.03      7.38 o 
   7   7   9       22.14       18.52      6.78 o 
   8   7   9        8.65        4.26      2.71 o 
   9   7   9        8.02       10.07      3.48 o 
  10   7   9       84.06       95.63      7.74 o 
  -4   8   9        0.06       -1.16      2.19 o 
  -3   8   9        6.69        3.89      1.93 o 
  -2   8   9        0.28       -2.30      2.64 o 
  -1   8   9        8.01       10.38      1.99 o 
   0   8   9        0.39        3.71      1.53 o 
   1   8   9        0.23       -1.25      1.25 o 
   2   8   9        0.93        1.26      1.58 o 
   3   8   9        0.11       -1.21      1.21 o 
   4   8   9        2.06        0.49      1.49 o 
   5   8   9       22.90       25.26      2.86 o 
   6   8   9       43.55       36.22      3.41 o 
   7   8   9        9.83        4.80      2.04 o 
   8   8   9        0.96        0.39      2.32 o 
   9   8   9        8.64       22.07      4.26 o 
  10   8   9        5.49       14.71      4.26 o 
  -3   9   9        0.13       -2.01      2.04 o 
  -2   9   9        8.77       11.87      2.33 o 
  -1   9   9       10.75       15.77      2.46 o 
   0   9   9        7.50        5.08      1.72 o 
   1   9   9        7.14        6.07      1.79 o 
   2   9   9       20.49       26.57      3.14 o 
   3   9   9        0.04        0.68      1.58 o 
   4   9   9        8.03        7.80      3.29 o 
   5   9   9       18.96       21.43      3.48 o 
   6   9   9       25.00       19.67      2.97 o 
   7   9   9        9.82        8.32      2.46 o 
   8   9   9        0.21        0.39      2.90 o 
   9   9   9        5.73        5.42      3.48 o 
  -2  10   9        5.15        7.67      2.36 o 
  -1  10   9        5.22        5.82      1.99 o 
   0  10   9       15.71       17.36      2.49 o 
   1  10   9        0.00        1.16      1.48 o 
   2  10   9        0.96       -1.74      1.74 o 
   3  10   9        0.33        1.04      1.76 o 
   4  10   9        1.41        2.71      1.92 o 
   5  10   9       21.52       25.88      6.39 o 
   6  10   9       18.16       15.15      2.86 o 
   7  10   9        1.45       -0.39      1.92 o 
   8  10   9        3.86        2.37      2.42 o 
  -1  11   9        0.42       -0.26      1.87 o 
   0  11   9        3.69        1.08      1.94 o 
   1  11   9        1.15        1.18      1.57 o 
   2  11   9        1.49        2.61      3.48 o 
   3  11   9        1.62        1.01      1.93 o 
   4  11   9       15.72       19.10      3.25 o 
   5  11   9        4.62        8.62      2.50 o 
   6  11   9        2.80        3.39      2.14 o 
   7  11   9        0.55        0.43      2.52 o 
   8  11   9        5.85        6.58      3.87 o 
   1  12   9       18.23       14.33      2.60 o 
   2  12   9        0.01        0.39      3.29 o 
   3  12   9        1.64       -0.65      2.14 o 
   4  12   9       19.34        9.05      2.50 o 
   5  12   9       21.76       18.47      4.65 o 
   6  12   9        4.35        3.87      3.87 o 
  -1 -10  10        0.83       -0.68      2.14 o 
   0 -10  10        7.35        9.68      4.65 o 
  -4  -9  10        5.18        5.42      3.87 o 
  -3  -9  10        0.06        0.00      1.86 o 
  -2  -9  10        0.46        0.06      2.32 o 
  -1  -9  10        0.09       -2.32      2.32 o 
   0  -9  10        4.21        1.27      1.86 o 
   1  -9  10       10.81       11.61      4.26 o 
   2  -9  10        3.78        5.42      3.10 o 
   3  -9  10       23.53       27.88      5.42 o 
  -5  -8  10        3.16        0.29      3.48 o 
  -4  -8  10       68.25       82.32      4.84 o 
  -3  -8  10        8.57        9.55      2.42 o 
  -2  -8  10       49.07       60.52      4.08 o 
  -1  -8  10        0.62        1.99      3.87 o 
   0  -8  10        0.54        0.42      1.58 o 
   1  -8  10        0.00        0.77      2.71 o 
   2  -8  10       36.15       35.62      5.42 o 
   3  -8  10        0.27        3.10      2.71 o 
   4  -8  10        4.06        0.77      3.10 o 
  -5  -7  10        8.02        6.93      2.42 o 
  -4  -7  10       26.20       28.10      3.25 o 
  -3  -7  10        0.00       -1.58      1.58 o 
  -2  -7  10        8.46        5.81      1.94 o 
  -1  -7  10       15.15       15.10      2.50 o 
   0  -7  10        0.40       -1.20      1.49 o 
   1  -7  10       22.44       21.18      2.50 o 
   2  -7  10       14.62        9.68      3.48 o 
   3  -7  10       29.85       29.81      4.65 o 
   4  -7  10        1.57        1.94      3.10 o 
   5  -7  10        8.99        9.29      3.48 o 
  -6  -6  10       48.56       45.93      4.00 o 
  -5  -6  10        3.43        2.97      2.04 o 
  -4  -6  10        8.29        8.25      3.29 o 
  -3  -6  10        3.63        1.71      1.58 o 
  -2  -6  10       68.71       69.63      4.00 o 
  -1  -6  10       31.03       27.37      2.70 o 
   0  -6  10        3.82        3.52      1.58 o 
   1  -6  10        3.29        2.89      1.49 o 
   2  -6  10        9.45       12.39      3.10 o 
   3  -6  10        1.90        1.55      1.94 o 
   4  -6  10        1.52        2.71      2.71 o 
   5  -6  10       13.86       13.16      3.87 o 
   6  -6  10        0.37        0.30      1.76 o 
  -6  -5  10       12.71        8.04      4.26 o 
  -5  -5  10        3.25        0.24      1.76 o 
  -4  -5  10        0.28        0.58      1.64 o 
  -3  -5  10       39.21       40.12      3.35 o 
  -2  -5  10        5.85        4.08      3.29 o 
  -1  -5  10       34.07       30.87      6.58 o 
   0  -5  10       10.72        7.41      1.76 o 
   1  -5  10       13.48       11.54      1.94 o 
   2  -5  10        0.29       -1.21      1.21 o 
   3  -5  10        8.26       10.07      3.10 o 
   4  -5  10        3.55        4.65      1.86 o 
   5  -5  10        2.72        5.23      1.92 o 
   6  -5  10        3.76        4.36      2.04 o 
   7  -5  10       11.81       16.22      2.86 o 
  -6  -4  10        1.36        1.19      3.29 o 
  -5  -4  10       24.76       24.32      2.97 o 
  -4  -4  10        1.35        0.18      1.49 o 
  -3  -4  10        7.86        7.52      1.86 o 
  -2  -4  10      101.39       88.20      4.18 o 
  -1  -4  10       44.31       38.95      5.23 o 
   0  -4  10       17.46       16.50      2.04 o 
   1  -4  10       76.08       80.95      8.13 o 
   2  -4  10       20.85       17.76      2.04 o 
   3  -4  10       70.35       69.24      3.69 o 
   4  -4  10       36.64       29.13      2.86 o 
   5  -4  10        0.09       -1.36      1.36 o 
   6  -4  10       50.07       58.27      4.11 o 
   7  -4  10        1.11        4.52      2.04 o 
   8  -4  10        0.30        0.88      1.86 o 
  -7  -3  10       17.26       24.00      3.87 o 
  -6  -3  10       31.10       40.94      4.26 o 
  -5  -3  10       17.15       17.42      2.70 o 
  -4  -3  10       23.76       21.02      2.59 o 
  -3  -3  10        4.61        2.99      1.49 o 
  -2  -3  10      153.04      123.99      4.91 o 
  -1  -3  10      128.38      107.07      4.45 o 
   0  -3  10       44.28       49.53      4.65 o 
   1  -3  10        3.95        3.68      1.37 o 
   2  -3  10      210.38      201.37     11.60 o 
   3  -3  10      194.47      190.58      5.88 o 
   4  -3  10       49.76       38.08      3.14 o 
   5  -3  10       31.78       29.36      2.86 o 
   6  -3  10        2.02        1.62      1.49 o 
   7  -3  10        1.02        0.58      1.64 o 
   8  -3  10        0.00        0.97      1.92 o 
  -7  -2  10        0.22        0.39      2.32 o 
  -6  -2  10        0.93       -1.94      1.94 o 
  -5  -2  10      105.96      118.47      6.97 o 
  -4  -2  10        0.96       -0.58      1.37 o 
  -3  -2  10       13.27        9.70      2.32 o 
  -2  -2  10       33.12       33.25      7.94 o 
  -1  -2  10      102.42      101.61      4.08 o 
   0  -2  10      150.79      161.70      5.06 o 
   1  -2  10      405.27      437.21      9.42 o 
   2  -2  10       59.27       61.13      2.60 o 
   3  -2  10        0.17        1.40      1.03 o 
   4  -2  10        6.85        6.11      1.76 o 
   5  -2  10        0.31        0.58      1.37 o 
   6  -2  10        5.43        6.16      1.76 o 
   7  -2  10        0.18       -0.77      2.13 o 
   8  -2  10        0.06        1.28      1.76 o 
   9  -2  10       24.81       33.97      3.83 o 
  -7  -1  10        4.88        1.94      2.71 o 
  -6  -1  10       19.92       25.94      3.87 o 
  -5  -1  10        0.17        0.00      1.94 o 
  -4  -1  10       20.63       19.36      3.10 o 
  -3  -1  10      150.25      143.64      6.97 o 
  -2  -1  10       23.95       14.33      2.71 o 
  -1  -1  10        2.92        3.70      1.55 o 
   0  -1  10       23.32       21.66      2.71 o 
   1  -1  10      455.03      441.99      7.52 o 
   2  -1  10      583.24      562.97      9.09 o 
   3  -1  10     2029.10     1951.42     30.80 o 
   4  -1  10        1.54        0.34      1.21 o 
   5  -1  10       24.63       33.24      2.74 o 
   6  -1  10       40.67       44.88      3.41 o 
   7  -1  10       18.61       14.81      3.48 o 
   8  -1  10       16.28       15.92      2.70 o 
   9  -1  10        0.47       -0.39      1.92 o 
  -6   0  10       19.68       25.94      3.87 o 
  -5   0  10        6.63       11.61      2.71 o 
  -4   0  10       57.06       69.30      5.03 o 
  -3   0  10       13.06       14.33      2.71 o 
  -2   0  10       89.85       88.27      5.42 o 
  -1   0  10        2.11        1.65      2.71 o 
   0   0  10      104.55      102.51      3.83 o 
   1   0  10        1.47        1.16      0.82 o 
   2   0  10      327.00      339.25      6.25 o 
   3   0  10      415.35      401.30      7.15 o 
   4   0  10        7.94        5.63      1.50 o 
   5   0  10       40.92       39.03      2.86 o 
   6   0  10        1.31        0.39      2.90 o 
   7   0  10        1.67        2.32      1.64 o 
   8   0  10        0.82       -0.42      1.49 o 
   9   0  10       11.64       15.76      2.70 o 
  -6   1  10       18.18       23.62      3.87 o 
  -5   1  10       19.22       21.29      3.48 o 
  -4   1  10        3.33        3.48      2.32 o 
  -3   1  10        9.43       10.35      1.53 o 
  -2   1  10       19.27       17.98      2.04 o 
  -1   1  10       51.76       45.15      2.74 o 
   0   1  10      225.96      210.95      8.52 o 
   1   1  10        1.70        1.94      1.10 o 
   2   1  10        1.25        1.16      1.74 o 
   3   1  10       91.59       86.74      3.83 o 
   4   1  10        9.86       10.04      2.71 o 
   5   1  10        8.21        7.56      3.68 o 
   6   1  10       27.07       22.11      4.07 o 
   7   1  10       10.14       10.86      2.04 o 
   8   1  10       12.92       15.25      2.42 o 
   9   1  10        4.14        5.23      2.52 o 
  10   1  10        0.14        0.67      2.04 o 
  -5   2  10       40.85       44.52      4.65 o 
  -4   2  10        1.11        0.44      1.29 o 
  -3   2  10       51.45       50.97      3.68 o 
  -2   2  10       57.85       50.37      2.68 o 
  -1   2  10        0.30       -0.28      0.93 o 
   0   2  10       22.16       21.71      2.19 o 
   1   2  10        7.97       10.68      1.64 o 
   2   2  10       22.26       23.50      2.19 o 
   3   2  10      137.19      140.69      7.94 o 
   4   2  10       15.72       17.04      2.19 o 
   5   2  10        0.00        0.19      1.10 o 
   6   2  10       56.74       54.59      5.03 o 
   7   2  10      243.91      253.98     11.23 o 
   8   2  10        4.12        3.10      2.71 o 
   9   2  10        0.43        0.66      1.76 o 
  10   2  10        3.44        5.12      2.42 o 
  -5   3  10       18.40       15.33      3.07 o 
  -4   3  10        2.28        2.25      1.40 o 
  -3   3  10       29.86       35.38      3.59 o 
  -2   3  10       25.94       21.35      2.29 o 
  -1   3  10      185.91      177.09      7.16 o 
   0   3  10       55.17       46.86      3.01 o 
   1   3  10       70.53       70.87      3.56 o 
   2   3  10       16.15       16.07      3.68 o 
   3   3  10      205.23      188.84      5.88 o 
   4   3  10       40.59       36.78      3.48 o 
   5   3  10       68.53       65.85      3.56 o 
   6   3  10       40.04       43.36      4.65 o 
   7   3  10       75.38       82.85      6.19 o 
   8   3  10       24.34       24.00      4.26 o 
   9   3  10        0.08       -2.32      2.32 o 
  10   3  10        0.33       -1.16      2.71 o 
  -5   4  10       17.49       22.00      2.49 o 
  -4   4  10        4.48        7.36      2.55 o 
  -3   4  10      425.33      449.58      9.08 o 
  -2   4  10      464.12      472.93      9.09 o 
  -1   4  10       11.86       18.17      1.93 o 
   0   4  10       41.02       39.55      3.01 o 
   1   4  10       36.23       36.12      2.86 o 
   2   4  10       34.93       33.29      2.74 o 
   3   4  10       82.15       77.43      6.19 o 
   4   4  10        5.00        6.48      1.94 o 
   5   4  10       25.66       18.49      2.46 o 
   6   4  10       37.12       39.22      3.14 o 
   7   4  10        2.86        5.03      2.71 o 
   8   4  10       43.88       54.59      5.81 o 
   9   4  10        6.41        2.71      2.71 o 
  10   4  10        0.72       -2.71      2.71 o 
  -5   5  10       11.10       13.91      2.97 o 
  -4   5  10       13.05       11.95      3.09 o 
  -3   5  10      228.71      248.56      6.70 o 
  -2   5  10      380.21      420.71      8.71 o 
  -1   5  10        3.98        5.16      1.56 o 
   0   5  10      114.87      124.70      5.20 o 
   1   5  10        0.93        1.55      1.37 o 
   2   5  10       86.45      100.22      4.84 o 
   3   5  10       92.91       88.73      7.16 o 
   4   5  10       64.71       63.86      3.69 o 
   5   5  10       63.47       67.30      3.96 o 
   6   5  10        9.04        7.49      2.04 o 
   7   5  10       22.32       21.68      3.87 o 
   8   5  10       64.75       75.11      6.19 o 
   9   5  10       15.17       18.58      4.26 o 
  10   5  10        0.49        1.55      3.10 o 
  -4   6  10       44.81       41.52      4.09 o 
  -3   6  10      114.12      131.48      4.99 o 
  -2   6  10        0.77        2.85      1.48 o 
  -1   6  10       13.97       15.59      2.80 o 
   0   6  10        8.56       13.05      1.93 o 
   1   6  10        0.97        1.87      1.49 o 
   2   6  10       38.64       38.64      3.29 o 
   3   6  10        2.82        3.29      1.64 o 
   4   6  10        1.11        1.55      1.37 o 
   5   6  10       67.47       56.66      3.83 o 
   6   6  10       48.09       48.29      3.69 o 
   7   6  10       23.40       21.29      3.87 o 
   8   6  10       15.20       20.13      4.26 o 
   9   6  10        4.89        5.03      3.48 o 
  10   6  10        9.43        9.29      3.87 o 
  -4   7  10        0.07       -2.19      2.19 o 
  -3   7  10       11.02       11.23      2.56 o 
  -2   7  10        0.82        2.84      1.79 o 
  -1   7  10        2.70        1.84      1.53 o 
   0   7  10        0.81        2.23      1.40 o 
   1   7  10      140.00      149.23      6.16 o 
   2   7  10      298.76      292.00      8.75 o 
   3   7  10       50.66       43.96      3.69 o 
   4   7  10        0.00        0.19      1.74 o 
   5   7  10        7.61       11.43      3.68 o 
   6   7  10        0.30       -0.58      1.64 o 
   7   7  10       49.86       44.10      3.80 o 
   8   7  10        3.87        3.48      2.71 o 
   9   7  10        1.32        0.39      2.71 o 
  -3   8  10        6.47        3.93      2.91 o 
  -2   8  10       32.01       40.13      3.42 o 
  -1   8  10       47.76       50.95      3.50 o 
   0   8  10        7.23        7.30      1.91 o 
   1   8  10        1.65        2.49      1.86 o 
   2   8  10       58.16       52.49      4.08 o 
   3   8  10        3.63        6.90      2.14 o 
   4   8  10       27.49       26.64      3.14 o 
   5   8  10        0.15        3.10      2.71 o 
   6   8  10       43.51       37.75      3.69 o 
   7   8  10       43.57       41.82      3.83 o 
   8   8  10        4.84       10.07      3.48 o 
   9   8  10       16.01       27.10      5.03 o 
  -2   9  10        0.12        1.81      1.76 o 
  -1   9  10       29.84       31.68      3.36 o 
   0   9  10        0.01        0.37      1.63 o 
   1   9  10       10.16        8.71      2.46 o 
   2   9  10        0.52        0.30      1.76 o 
   3   9  10        2.54        0.88      1.86 o 
   4   9  10       16.00       17.24      6.78 o 
   5   9  10        0.70        2.32      2.32 o 
   6   9  10        0.00        1.65      2.04 o 
   7   9  10       14.13       15.84      5.23 o 
   8   9  10        2.25        2.98      2.52 o 
   9   9  10        0.01       -0.39      2.71 o 
  -1  10  10        0.67        0.06      1.76 o 
   0  10  10        0.23       -0.63      1.53 o 
   1  10  10        4.75        1.28      2.14 o 
   2  10  10        0.42        2.63      2.04 o 
   3  10  10        1.49        3.90      2.04 o 
   4  10  10        1.71       -0.39      1.92 o 
   5  10  10        2.59        4.96      2.22 o 
   6  10  10       14.56        5.94      2.70 o 
   7  10  10       33.99       30.24      3.80 o 
   8  10  10        0.04        1.66      2.31 o 
   0  11  10        2.55        2.83      2.08 o 
   1  11  10        2.86        4.26      3.10 o 
   2  11  10        0.20       -1.21      2.52 o 
   3  11  10        0.86        1.01      2.04 o 
   4  11  10        4.90        4.60      2.42 o 
   5  11  10        8.08        4.61      2.71 o 
   6  11  10        0.01        0.96      2.22 o 
   7  11  10        0.36       -1.36      2.19 o 
   3  12  10        0.79       -0.97      3.29 o 
   4  12  10        7.50        8.13      2.79 o 
   5  12  10        1.59        1.04      2.50 o 
  -1  -9  11       62.59       63.97      4.56 o 
   0  -9  11        0.05       -2.71      3.48 o 
   1  -9  11        8.64        8.13      4.26 o 
  -3  -8  11       11.80       10.06      2.59 o 
  -2  -8  11       22.63       24.23      3.07 o 
  -1  -8  11       10.50       12.91      2.70 o 
   0  -8  11        9.95       11.94      3.48 o 
   1  -8  11       12.14       15.49      4.26 o 
   2  -8  11       26.95       31.36      5.42 o 
   3  -8  11       15.74       23.23      5.03 o 
  -4  -7  11       20.81       15.49      3.07 o 
  -3  -7  11       18.43       17.94      4.65 o 
  -2  -7  11       11.47       10.16      2.50 o 
  -1  -7  11       13.75       18.77      2.70 o 
   0  -7  11       22.08       24.70      2.97 o 
   1  -7  11        4.20        4.26      3.10 o 
   2  -7  11       24.65       28.65      5.03 o 
   3  -7  11       23.34       20.52      4.26 o 
   4  -7  11        0.09       -1.16      3.10 o 
  -5  -6  11        7.50       10.90      2.79 o 
  -4  -6  11       13.86       12.59      2.70 o 
  -3  -6  11       15.67       19.13      4.45 o 
  -2  -6  11        0.39       -0.77      1.64 o 
  -1  -6  11        3.02        4.91      1.76 o 
   0  -6  11       36.61       29.38      2.97 o 
   1  -6  11        0.45       -0.92      1.55 o 
   2  -6  11       11.38       10.45      3.48 o 
   3  -6  11        6.39        8.52      3.48 o 
   4  -6  11       34.90       36.78      5.42 o 
   5  -6  11        5.92        5.81      3.10 o 
  -5  -5  11        1.03        2.71      3.87 o 
  -4  -5  11       17.39       22.55      7.36 o 
  -3  -5  11       27.95       32.31      8.32 o 
  -2  -5  11        0.42        1.36      1.64 o 
  -1  -5  11        0.08        2.13      1.64 o 
   0  -5  11        0.05        0.42      1.49 o 
   1  -5  11        4.51        3.10      1.94 o 
   2  -5  11        0.38        0.77      2.32 o 
   3  -5  11        2.74        3.87      2.71 o 
   4  -5  11        0.26       -2.32      2.32 o 
   5  -5  11        4.24        2.32      2.71 o 
   6  -5  11        2.67        0.54      1.76 o 
  -6  -4  11      106.00      138.99      8.13 o 
  -5  -4  11       19.50       24.12      5.61 o 
  -4  -4  11        6.33        5.42      2.04 o 
  -3  -4  11       82.04       83.40      4.46 o 
  -2  -4  11        5.58        6.80      1.86 o 
  -1  -4  11      134.41      124.85      5.01 o 
   0  -4  11       20.34       20.03      2.31 o 
   1  -4  11      116.20      112.50      8.13 o 
   2  -4  11       12.74       10.24      1.86 o 
   3  -4  11      232.03      247.01     10.84 o 
   4  -4  11        9.07        6.25      3.87 o 
   5  -4  11       13.68       13.28      4.07 o 
   6  -4  11        1.87        1.94      2.52 o 
   7  -4  11       20.45       26.48      3.41 o 
  -6  -3  11       44.45       46.85      5.03 o 
  -5  -3  11       20.15       21.29      3.87 o 
  -4  -3  11        0.01       -0.77      1.94 o 
  -3  -3  11       35.25       36.96      3.14 o 
  -2  -3  11      330.96      301.71      8.32 o 
  -1  -3  11       45.56       34.55      3.87 o 
   0  -3  11        4.87        4.86      1.49 o 
   1  -3  11        0.05        1.16      1.37 o 
   2  -3  11      137.68      150.73      7.55 o 
   3  -3  11        7.35        2.89      1.49 o 
   4  -3  11        5.60        2.90      1.64 o 
   5  -3  11       53.42       52.77     10.45 o 
   6  -3  11        0.48       -0.04      1.49 o 
   7  -3  11        2.10        1.46      2.90 o 
   8  -3  11       15.42       22.95      3.29 o 
  -6  -2  11        0.29        2.71      2.71 o 
  -5  -2  11        0.72        2.32      2.32 o 
  -4  -2  11        2.46        4.65      2.32 o 
  -3  -2  11        9.78       10.45      2.71 o 
  -2  -2  11        1.46       -0.39      1.94 o 
  -1  -2  11        5.41        3.10      1.94 o 
   0  -2  11       29.81       30.02      2.90 o 
   1  -2  11       54.40       53.33      3.14 o 
   2  -2  11        9.87        8.60      1.34 o 
   3  -2  11       52.39       55.65      2.50 o 
   4  -2  11       21.56       18.11      2.19 o 
   5  -2  11        1.08       -0.23      3.10 o 
   6  -2  11        7.93        8.08      2.04 o 
   7  -2  11        2.13        4.65      2.90 o 
   8  -2  11       12.30       17.58      2.86 o 
  -6  -1  11       12.92       18.58      3.87 o 
  -5  -1  11       10.48        6.58      2.71 o 
  -4  -1  11       44.26       46.07      4.65 o 
  -3  -1  11        1.14       -0.39      1.55 o 
  -2  -1  11      137.79      133.57      6.97 o 
  -1  -1  11       93.22       81.30      5.42 o 
   1  -1  11      396.92      415.75      9.68 o 
   2  -1  11       45.35       50.66      2.97 o 
   3  -1  11      461.09      443.73      9.69 o 
   4  -1  11      630.80      619.96     12.86 o 
   5  -1  11       93.96      102.15      4.84 o 
   6  -1  11        0.93        1.94      1.49 o 
   7  -1  11        3.88        6.61      2.04 o 
   8  -1  11        9.31       15.14      2.70 o 
   9  -1  11        0.07        2.32      3.10 o 
  -6   0  11       58.69       80.14      6.19 o 
  -5   0  11       43.63       41.81      4.65 o 
  -4   0  11        0.49       -1.94      1.94 o 
  -3   0  11      122.84      117.31      6.58 o 
  -2   0  11       73.12       72.01      5.03 o 
  -1   0  11       52.85       52.85      6.19 o 
   0   0  11      146.89      144.65      4.93 o 
   1   0  11      185.32      197.06      8.90 o 
   2   0  11      277.87      277.71      7.25 o 
   3   0  11     1315.17     1350.24     22.99 o 
   4   0  11       55.86       65.58      7.16 o 
   5   0  11       98.55      101.44      6.58 o 
   6   0  11        1.74       -0.58      1.37 o 
   7   0  11       22.12       24.28      3.10 o 
   8   0  11        7.98        6.09      2.04 o 
   9   0  11        0.10       -1.00      2.90 o 
  -6   1  11        0.82        1.55      2.71 o 
  -5   1  11        1.18        2.32      2.32 o 
  -4   1  11        8.90        8.13      2.71 o 
  -3   1  11       27.33       29.04      3.87 o 
  -2   1  11        0.87        1.16      1.74 o 
  -1   1  11      135.36      122.48      8.90 o 
   0   1  11        7.61        7.19      1.64 o 
   1   1  11       52.48       52.47      3.01 o 
   2   1  11       39.44       48.65      3.14 o 
   3   1  11      239.62      251.59      6.98 o 
   4   1  11       17.94       16.93      4.45 o 
   5   1  11        1.84       -0.39      1.94 o 
   6   1  11       44.64       56.91      5.81 o 
   7   1  11        2.68        6.19      2.71 o 
   8   1  11        2.35       -0.77      2.32 o 
   9   1  11        7.41       12.00      4.26 o 
  -5   2  11        0.01        5.42      2.71 o 
  -4   2  11        5.04        0.39      1.94 o 
  -3   2  11        2.78        5.38      1.56 o 
  -2   2  11        0.47       -0.58      1.10 o 
  -1   2  11        7.90        8.13      4.26 o 
   0   2  11       57.10       51.32      3.29 o 
   1   2  11        9.01       12.82      1.92 o 
   2   2  11        0.92       -0.39      1.10 o 
   3   2  11      626.13      653.94     13.41 o 
   4   2  11       53.35       53.75      3.41 o 
   5   2  11      101.73      106.22      4.79 o 
   6   2  11        8.36       10.84      3.10 o 
   7   2  11       32.30       29.42      4.26 o 
   8   2  11       57.20       43.75      5.42 o 
   9   2  11       13.23       15.10      4.26 o 
  -5   3  11       23.98       33.68      4.65 o 
  -4   3  11       14.46       11.11      1.99 o 
  -3   3  11       57.68       61.66      3.34 o 
  -2   3  11       10.30       13.79      1.85 o 
  -1   3  11        2.54       -0.58      1.37 o 
   0   3  11      197.64      185.40      6.97 o 
   1   3  11       10.94       13.64      2.32 o 
   2   3  11      211.50      201.70      6.43 o 
   3   3  11        2.10        0.39      2.90 o 
   4   3  11        0.01       -0.95      1.21 o 
   5   3  11        3.20        4.84      1.64 o 
   6   3  11        8.37        6.58      2.71 o 
   7   3  11        6.62        5.81      3.10 o 
   8   3  11       32.99       41.43      5.42 o 
   9   3  11        6.28        4.65      3.10 o 
  -5   4  11        0.29        0.67      1.85 o 
  -4   4  11        4.43        4.92      1.76 o 
  -3   4  11       21.09       17.23      2.21 o 
  -2   4  11       93.97       97.03      3.94 o 
  -1   4  11       31.94       32.25      3.10 o 
   0   4  11       33.21       27.49      2.74 o 
   1   4  11       53.28       46.41      3.41 o 
   2   4  11       18.93       19.21      2.46 o 
   3   4  11        0.06        0.58      1.37 o 
   4   4  11       25.13       19.69      2.59 o 
   5   4  11       30.61       33.13      3.01 o 
   6   4  11       15.21       14.33      3.48 o 
   7   4  11        2.76        5.42      2.71 o 
   8   4  11       21.17       29.81      4.65 o 
   9   4  11       14.21       18.97      4.65 o 
  -4   5  11        4.08        2.89      1.85 o 
  -3   5  11       58.19       59.03      3.56 o 
  -2   5  11      213.09      225.45      8.09 o 
  -1   5  11       19.39       19.96      4.16 o 
   0   5  11        0.53        0.99      1.94 o 
   1   5  11        0.33        0.19      1.37 o 
   2   5  11        5.79        2.46      2.71 o 
   3   5  11       55.87       55.61      3.83 o 
   4   5  11        0.40        1.97      1.49 o 
   5   5  11       15.53       16.84      2.52 o 
   6   5  11        0.81       -0.32      1.49 o 
   7   5  11       14.70       12.39      3.48 o 
   8   5  11        0.44        2.71      2.71 o 
   9   5  11        5.96        4.26      3.48 o 
  -4   6  11        0.65        2.58      2.01 o 
  -3   6  11       19.35       13.26      2.53 o 
  -2   6  11       15.64       23.62      2.66 o 
  -1   6  11        0.14        1.51      1.48 o 
   0   6  11        1.99        3.22      1.76 o 
   1   6  11       33.83       33.30      3.29 o 
   2   6  11        0.00       -0.39      1.37 o 
   3   6  11       11.10        9.19      2.04 o 
   4   6  11        1.44       -0.04      1.49 o 
   5   6  11        1.82        2.71      1.64 o 
   6   6  11        9.56       17.46      4.07 o 
   7   6  11        0.29        2.71      2.71 o 
   8   6  11        5.18        8.13      3.48 o 
   9   6  11       12.60       12.78      4.26 o 
  -3   7  11       21.77       20.51      2.79 o 
  -2   7  11      144.65      160.11      5.72 o 
  -1   7  11        3.32        1.65      1.70 o 
   0   7  11        3.33        6.39      2.19 o 
   1   7  11       36.75       36.11      3.56 o 
   2   7  11       31.76       23.12      3.01 o 
   3   7  11       33.84       35.06      3.41 o 
   4   7  11        6.44        4.45      1.92 o 
   5   7  11       19.26       16.92      2.70 o 
   6   7  11        7.39        7.55      2.46 o 
   7   7  11        2.32        2.17      2.04 o 
   8   7  11       14.99       19.36      4.26 o 
   9   7  11       15.71       13.16      3.87 o 
  -2   8  11       86.40       90.17      4.77 o 
  -1   8  11       78.45       83.87      4.50 o 
   0   8  11        2.11        2.46      1.76 o 
   1   8  11       18.59       16.70      2.97 o 
   2   8  11        1.67        3.29      1.92 o 
   3   8  11       25.97       35.43      5.23 o 
   4   8  11        4.52        2.81      2.04 o 
   5   8  11        9.04       11.52      2.50 o 
   6   8  11       14.59        7.36      3.68 o 
   7   8  11        7.45       10.10      2.74 o 
   8   8  11        6.43        9.68      3.87 o 
   9   8  11       17.69       10.07      3.87 o 
  -1   9  11        0.02       -0.23      1.68 o 
   0   9  11        7.52        5.21      2.79 o 
   1   9  11        1.66        3.92      2.31 o 
   2   9  11        3.79        7.54      2.32 o 
   3   9  11        0.18       -0.24      1.76 o 
   4   9  11        0.36        0.97      2.13 o 
   5   9  11        2.56       -0.54      1.76 o 
   6   9  11       25.62       30.18      3.69 o 
   7   9  11        8.22        7.26      2.70 o 
   8   9  11        7.58        8.90      3.87 o 
   0  10  11        0.75        2.35      1.91 o 
   1  10  11        0.03        2.45      2.42 o 
   2  10  11       34.45       30.87      3.80 o 
   3  10  11       54.24       50.21      4.63 o 
   4  10  11        3.39        2.06      2.14 o 
   5  10  11        2.87        2.00      2.90 o 
   6  10  11        9.15       10.91      2.97 o 
   7  10  11       57.62       87.57      5.73 o 
   2  11  11        2.71       -0.46      2.22 o 
   3  11  11        0.01       -0.17      2.14 o 
   4  11  11        0.02       -1.70      1.93 o 
   5  11  11        2.87        7.36      2.74 o 
   6  11  11        2.82        3.75      2.59 o 
  -1  -8  12        7.23        5.94      2.32 o 
   0  -8  12       75.07      105.82      5.49 o 
   1  -8  12       23.43       30.59      5.81 o 
  -3  -7  12        4.87        5.33      2.42 o 
  -2  -7  12       15.85       19.58      3.07 o 
  -1  -7  12       13.80       14.15      3.68 o 
   0  -7  12        4.37        2.09      2.04 o 
   1  -7  12        0.12        1.94      2.71 o 
   2  -7  12       20.26       17.81      4.65 o 
   3  -7  12        0.06        0.00      2.71 o 
  -4  -6  12        0.35        2.47      2.14 o 
  -3  -6  12        1.49        1.74      1.92 o 
  -2  -6  12       19.57       22.22      2.97 o 
  -1  -6  12        0.89        0.98      2.32 o 
   0  -6  12        8.32        9.84      2.31 o 
   1  -6  12       18.01       19.25      2.71 o 
   2  -6  12       19.62       27.10      4.65 o 
   3  -6  12       16.21       17.81      4.26 o 
   4  -6  12        5.26        6.97      3.48 o 
   5  -6  12        1.77        0.77      3.10 o 
  -4  -5  12        2.37        2.32      3.10 o 
  -3  -5  12       10.46        9.88      2.59 o 
  -2  -5  12        1.96        0.97      1.64 o 
  -1  -5  12        1.36        0.00      1.64 o 
   0  -5  12        0.00       -1.55      1.94 o 
   1  -5  12       11.73       12.39      2.14 o 
   2  -5  12       29.99       23.23      4.26 o 
   3  -5  12       40.67       36.01      5.03 o 
   4  -5  12        0.11       -0.39      2.71 o 
   5  -5  12        5.53       12.00      3.87 o 
   6  -5  12        1.66       -1.55      3.10 o 
  -5  -4  12       17.01       20.13      3.87 o 
  -4  -4  12       18.55       20.13      3.87 o 
  -3  -4  12      147.02      148.67      8.13 o 
  -2  -4  12        1.20        2.10      4.26 o 
  -1  -4  12      131.49      138.45     11.81 o 
   0  -4  12        2.19        1.65      1.49 o 
   1  -4  12       12.31       14.31      2.14 o 
   2  -4  12       57.63       64.58      3.63 o 
   3  -4  12        0.05        1.55      2.32 o 
   4  -4  12        2.63        2.71      2.71 o 
   5  -4  12        0.32        0.11      1.49 o 
   6  -4  12        0.66       -0.89      4.07 o 
  -5  -3  12       53.71       68.14      6.19 o 
  -4  -3  12        6.70        7.36      2.71 o 
  -3  -3  12       24.14       25.55      3.87 o 
  -2  -3  12       46.00       40.65      4.26 o 
  -1  -3  12      101.03      105.31      6.19 o 
   0  -3  12        0.47        0.00      1.94 o 
   1  -3  12       72.44       74.50      3.80 o 
   2  -3  12       35.24       41.09      2.86 o 
   3  -3  12       21.94       22.84      3.87 o 
   4  -3  12        0.27        1.74      1.74 o 
   5  -3  12       12.67       13.51      2.31 o 
   6  -3  12       19.53       20.53      3.01 o 
   7  -3  12        0.18        1.36      1.92 o 
  -5  -2  12        0.90       -1.16      2.32 o 
  -4  -2  12        1.36       -1.55      1.94 o 
  -3  -2  12        7.42        9.29      2.71 o 
  -2  -2  12        6.54        8.90      2.71 o 
  -1  -2  12       52.32       50.33      4.65 o 
   0  -2  12       45.97       51.11      4.65 o 
   1  -2  12       28.64       33.68      3.48 o 
   2  -2  12        4.31        2.32      1.55 o 
   3  -2  12        2.91        3.35      1.18 o 
   4  -2  12       56.53       58.40      5.61 o 
   5  -2  12        1.01        3.10      1.64 o 
   6  -2  12        6.05        6.43      2.04 o 
   7  -2  12        0.58       -0.54      1.94 o 
  -5  -1  12       29.19       39.88      5.03 o 
  -4  -1  12       12.82       20.91      3.87 o 
  -3  -1  12        3.98       -1.55      1.94 o 
  -2  -1  12       48.47       48.78      4.65 o 
  -1  -1  12      205.03      195.91      8.90 o 
   0  -1  12      139.57      133.19      6.97 o 
   1  -1  12       12.36       13.77      1.92 o 
   2  -1  12        7.69        8.29      1.76 o 
   3  -1  12        2.37        2.90      1.37 o 
   4  -1  12        2.28       -0.77      1.94 o 
   5  -1  12        1.35       -1.55      1.94 o 
   6  -1  12       56.24       74.34      6.19 o 
   7  -1  12        2.06        1.94      2.71 o 
   8  -1  12        0.00       -1.58      1.76 o 
  -5   0  12       42.87       51.49      5.42 o 
  -4   0  12        0.02        0.00      1.94 o 
  -3   0  12        0.30        1.55      2.32 o 
  -2   0  12       42.81       49.17      4.65 o 
  -1   0  12      234.15      220.68      9.68 o 
   0   0  12       24.01       16.57      4.84 o 
   1   0  12       24.84       31.15      7.55 o 
   2   0  12        1.68        3.87      1.64 o 
   3   0  12        1.30        2.52      2.52 o 
   4   0  12       78.78       77.06      3.96 o 
   5   0  12       16.85       13.94      3.48 o 
   6   0  12       26.22       27.88      4.65 o 
   7   0  12        5.53        3.87      2.71 o 
   8   0  12        5.07        3.87      3.10 o 
  -5   1  12        0.00        0.00      2.32 o 
  -4   1  12        9.85       14.33      3.48 o 
  -3   1  12       17.89       22.84      3.87 o 
  -2   1  12       43.93       38.33      4.26 o 
  -1   1  12        6.01        7.16      1.92 o 
   0   1  12       53.80       59.62      3.41 o 
   1   1  12        1.24       -0.77      1.10 o 
   2   1  12      260.71      270.62      7.52 o 
   3   1  12      151.99      157.10      5.61 o 
   4   1  12      172.97      200.62     10.84 o 
   5   1  12       11.79       10.84      3.48 o 
   6   1  12        2.26       -1.94      1.94 o 
   7   1  12       12.55       17.42      3.87 o 
   8   1  12        1.87        3.87      3.10 o 
   9   1  12        4.20        8.90      3.87 o 
  -4   2  12        7.19        8.13      3.10 o 
  -3   2  12        2.99        3.10      2.32 o 
  -2   2  12       82.26       82.56      4.38 o 
  -1   2  12      139.54      144.38      5.48 o 
   0   2  12        6.73        7.95      1.76 o 
   1   2  12      109.42      115.63      7.55 o 
   2   2  12       88.28       85.29      4.11 o 
   3   2  12       42.69       35.91      2.97 o 
   4   2  12      536.09      539.78     14.71 o 
   5   2  12      207.24      214.10     10.07 o 
   6   2  12        3.28        4.65      2.71 o 
   7   2  12        7.90        5.42      3.10 o 
   8   2  12       38.69       44.14      5.81 o 
   9   2  12       13.19       14.33      4.26 o 
  -4   3  12       28.08       27.49      4.65 o 
  -3   3  12        6.39        4.22      1.65 o 
  -2   3  12       74.86       76.67      4.38 o 
  -1   3  12       83.57       80.73      4.38 o 
   0   3  12       18.06       13.56      2.19 o 
   1   3  12       84.75       81.03      6.58 o 
   2   3  12       47.39       56.09      5.61 o 
   3   3  12      142.96      158.88      6.00 o 
   4   3  12      460.79      471.38     19.16 o 
   5   3  12       19.73       23.29      2.86 o 
   6   3  12       28.32       28.26      4.26 o 
   7   3  12        9.50       13.94      3.87 o 
   8   3  12        2.68        0.77      2.71 o 
   9   3  12        6.74        9.68      3.87 o 
  -4   4  12       23.26       32.68      3.03 o 
  -3   4  12        1.67        0.55      1.50 o 
  -2   4  12       24.51       25.20      3.68 o 
  -1   4  12        6.08        6.63      2.13 o 
   0   4  12        1.05       -0.53      1.55 o 
   1   4  12       13.05       11.94      2.19 o 
   2   4  12        3.08        0.46      1.49 o 
   3   4  12       13.46       11.63      2.52 o 
   4   4  12        3.25        4.07      1.64 o 
   5   4  12       28.32       32.82      3.29 o 
   6   4  12       22.35       33.30      4.65 o 
   7   4  12        2.16        1.94      2.71 o 
   8   4  12        6.44        6.97      3.48 o 
   9   4  12        9.26        9.68      3.87 o 
  -3   5  12        7.65        9.33      2.21 o 
  -2   5  12       19.51       16.14      2.30 o 
  -1   5  12       75.57       70.55      5.42 o 
   0   5  12        3.58        1.04      1.76 o 
   1   5  12       18.76       15.14      2.46 o 
   2   5  12        0.86        0.21      1.49 o 
   3   5  12        4.90        5.12      1.76 o 
   4   5  12       36.54       37.74      3.41 o 
   5   5  12        1.90        2.65      1.76 o 
   6   5  12        0.75        1.36      1.92 o 
   7   5  12        9.41        8.52      3.10 o 
   8   5  12       30.39       33.30      5.42 o 
   9   5  12       17.78        9.68      3.87 o 
  -3   6  12        0.47       -0.06      1.85 o 
  -2   6  12       49.64       55.62      3.65 o 
  -1   6  12       23.97       21.06      3.14 o 
   0   6  12       86.74      104.74      5.48 o 
   1   6  12       12.33        7.67      2.14 o 
   2   6  12       53.52       56.29      4.65 o 
   3   6  12        5.22        5.73      1.93 o 
   4   6  12        3.57        3.10      1.92 o 
   5   6  12       11.87       10.97      2.90 o 
   6   6  12        3.68        0.97      1.92 o 
   7   6  12        2.00        0.77      2.71 o 
   8   6  12        6.83        2.71      3.10 o 
   9   6  12       24.07       28.26      5.42 o 
  -2   7  12       94.38      109.78      6.62 o 
  -1   7  12      225.53      252.65      7.22 o 
   0   7  12        3.05        5.61      2.19 o 
   1   7  12        0.40        0.68      1.76 o 
   2   7  12        5.62        6.78      2.19 o 
   3   7  12        5.79        2.74      2.04 o 
   4   7  12        0.09       -0.84      1.58 o 
   5   7  12        2.91        3.05      3.48 o 
   6   7  12        7.90        6.28      2.71 o 
   7   7  12       14.67       20.13      4.26 o 
   8   7  12        6.24        7.36      3.48 o 
  -1   8  12      113.90      127.35      5.44 o 
   0   8  12        1.02        0.90      2.04 o 
   1   8  12       35.29       41.34      9.68 o 
   2   8  12        2.60        4.21      2.14 o 
   3   8  12       60.55       54.34      4.51 o 
   4   8  12        2.55        1.55      2.90 o 
   5   8  12        4.40        1.52      3.29 o 
   6   8  12        0.25       -0.59      2.04 o 
   7   8  12        8.78        8.23      2.59 o 
   8   8  12        5.48        4.65      3.48 o 
   0   9  12        1.29        0.77      2.32 o 
   1   9  12       18.64       19.23      3.41 o 
   2   9  12        3.15        1.06      2.14 o 
   3   9  12        0.05        1.06      2.04 o 
   4   9  12        0.17       -1.32      1.93 o 
   5   9  12        2.30        3.37      2.31 o 
   6   9  12       11.14       12.49      2.97 o 
   7   9  12        0.10       -2.14      2.14 o 
   1  10  12        1.51        3.46      2.59 o 
   2  10  12       26.15       22.60      3.69 o 
   3  10  12       58.47       53.26      4.74 o 
   4  10  12       15.50       12.52      2.97 o 
   5  10  12        5.03        3.10      4.26 o 
   6  10  12       18.43       22.15      3.80 o 
  -2  -6  13        0.44        1.55      2.32 o 
  -1  -6  13        1.78       -0.94      1.86 o 
   0  -6  13       23.09       28.26      3.35 o 
   1  -6  13       38.81       42.20      5.81 o 
   2  -6  13        0.79       -1.16      2.71 o 
   3  -6  13        0.95        0.39      3.10 o 
  -3  -5  13        7.60        9.29      3.48 o 
  -2  -5  13       65.69       82.47      6.58 o 
  -1  -5  13        3.50        3.48      2.71 o 
   0  -5  13       35.64       37.80      3.43 o 
   1  -5  13       34.49       42.01      3.53 o 
   2  -5  13        0.00       -1.94      2.32 o 
   3  -5  13        8.76        9.29      3.48 o 
   4  -5  13       10.24       16.65      4.26 o 
  -3  -4  13        0.41        4.26      2.71 o 
  -2  -4  13       31.97       40.27      4.65 o 
  -1  -4  13        9.63        8.13      3.10 o 
   0  -4  13        1.89        0.77      1.94 o 
   1  -4  13       12.58       10.07      2.71 o 
   2  -4  13        1.17        0.77      2.32 o 
   3  -4  13       19.40       22.46      4.26 o 
   4  -4  13        3.05        1.94      2.71 o 
   5  -4  13        1.82        1.94      2.71 o 
  -4  -3  13        1.99        3.87      2.71 o 
  -3  -3  13        0.00        0.39      2.32 o 
  -2  -3  13        1.76       -1.94      1.94 o 
  -1  -3  13       38.18       40.27      4.65 o 
   0  -3  13       10.70       12.00      3.10 o 
   1  -3  13       11.95        9.29      2.71 o 
   2  -3  13        9.94        8.90      2.71 o 
   5  -3  13       18.78       23.62      4.26 o 
   6  -3  13        3.24        2.52      1.92 o 
  -4  -2  13        0.50        0.77      2.71 o 
  -3  -2  13       29.79       32.13      4.26 o 
  -2  -2  13        0.65       -1.94      2.32 o 
  -1  -2  13       14.31       18.20      3.48 o 
   0  -2  13        1.48        0.00      1.94 o 
   1  -2  13       32.14       29.81      3.87 o 
   2  -2  13        3.53        5.03      2.32 o 
   4  -2  13        0.28        0.00      1.94 o 
   5  -2  13       48.68       61.95      6.19 o 
   6  -2  13        1.89        0.39      2.32 o 
   7  -2  13        1.05       -1.16      2.71 o 
  -4  -1  13       33.09       33.30      4.65 o 
  -3  -1  13       15.81       20.13      3.87 o 
  -2  -1  13        0.06        0.39      1.94 o 
  -1  -1  13       40.23       39.88      4.65 o 
   0  -1  13        4.99        1.55      1.94 o 
   1  -1  13       27.70       28.26      3.48 o 
   2  -1  13        2.52        0.54      1.29 o 
   3  -1  13       21.48       22.19      2.42 o 
   4  -1  13       72.13       85.18      6.58 o 
   5  -1  13        2.61        1.94      2.32 o 
   6  -1  13        1.12        2.71      2.71 o 
   7  -1  13        0.05        0.39      2.71 o 
  -4   0  13       36.87       46.46      5.42 o 
  -3   0  13        4.84        4.65      2.71 o 
  -2   0  13        2.53        0.00      1.94 o 
  -1   0  13       33.55       25.17      3.87 o 
   0   0  13      234.66      218.75      9.68 o 
   1   0  13       11.68        8.96      2.04 o 
   2   0  13        7.96        5.96      1.76 o 
   3   0  13        0.38        0.00      1.21 o 
   4   0  13        0.04        0.00      1.94 o 
   5   0  13       12.24       16.26      3.87 o 
   6   0  13       17.20       16.65      3.87 o 
   7   0  13       24.64       27.10      4.65 o 
   8   0  13        0.16        0.00      3.10 o 
  -4   1  13        8.80        7.36      3.48 o 
  -3   1  13       12.98       13.16      3.48 o 
  -2   1  13       10.71       15.87      3.48 o 
  -1   1  13        3.19        3.48      2.32 o 
   0   1  13      136.71      161.40      5.88 o 
   1   1  13       21.01       17.62      2.31 o 
   2   1  13       76.35       87.42      4.51 o 
   3   1  13        8.01       10.00      2.13 o 
   4   1  13        0.06        0.58      1.37 o 
   5   1  13        3.01        1.16      2.32 o 
   6   1  13        0.71       -0.39      2.32 o 
   7   1  13        0.85       -0.39      2.32 o 
   8   1  13        6.45       10.45      3.87 o 
  -4   2  13        6.19        7.74      3.10 o 
  -3   2  13       17.04       16.26      3.87 o 
  -2   2  13        4.38        6.19      3.10 o 
  -1   2  13       36.07       26.45      5.03 o 
   0   2  13      213.42      204.05      6.84 o 
   1   2  13        3.95        4.68      2.13 o 
   2   2  13      211.14      240.87     19.94 o 
   3   2  13       15.48       13.89      2.31 o 
   4   2  13      197.11      218.89      7.25 o 
   5   2  13      307.03      323.67     13.16 o 
   6   2  13        3.19        2.32      2.71 o 
   7   2  13       17.09       20.91      4.65 o 
   8   2  13        0.09       -2.32      2.32 o 
  -3   3  13        1.20        1.16      2.71 o 
  -2   3  13        2.60        1.94      1.94 o 
  -1   3  13        5.51        7.16      2.19 o 
   0   3  13        0.44       -0.77      1.55 o 
   1   3  13       65.82       68.65      4.24 o 
   2   3  13       14.24       12.39      3.10 o 
   3   3  13       70.89       71.79      6.58 o 
   4   3  13      425.83      477.41     31.94 o 
   5   3  13       39.96       37.17      3.41 o 
   6   3  13       52.89       64.27      6.19 o 
   7   3  13        2.77        0.77      2.71 o 
   8   3  13        0.37        3.87      3.10 o 
  -3   4  13        0.28        0.80      2.52 o 
  -2   4  13        2.30        0.00      1.92 o 
  -1   4  13        8.61       17.39      5.42 o 
   0   4  13        3.08        5.61      2.19 o 
   1   4  13       10.73       12.18      2.32 o 
   2   4  13        4.06        4.28      2.52 o 
   3   4  13      108.31      105.91     12.00 o 
   4   4  13      104.75      112.08      5.48 o 
   5   4  13        0.10       -0.66      1.76 o 
   6   4  13        5.79       13.55      3.87 o 
   7   4  13        1.94        3.48      2.71 o 
   8   4  13        1.31        0.77      3.10 o 
  -2   5  13        1.85        1.01      2.32 o 
  -1   5  13       13.06       13.23      2.86 o 
   0   5  13        7.55        4.86      2.90 o 
   1   5  13        0.23       -0.24      1.76 o 
   2   5  13       15.81       14.87      2.59 o 
   3   5  13       13.89        9.27      2.31 o 
   4   5  13      140.59      144.40      7.36 o 
   5   5  13       50.82       42.76      3.83 o 
   6   5  13        0.37        2.90      2.19 o 
   7   5  13        0.15        1.16      2.71 o 
   8   5  13       47.87       46.07      6.19 o 
  -2   6  13       19.01       19.75      3.41 o 
  -1   6  13       18.64       23.49      3.41 o 
   0   6  13        1.28        0.28      3.48 o 
   1   6  13        2.55       -0.71      1.76 o 
   2   6  13        3.05        2.63      2.04 o 
   3   6  13        4.14        6.19      3.10 o 
   4   6  13        0.39       -0.21      1.76 o 
   5   6  13       28.57       33.28      3.56 o 
   6   6  13       23.32       25.27      3.56 o 
   7   6  13        1.89        4.26      3.10 o 
   8   6  13        0.26        3.10      3.10 o 
  -1   7  13       10.59       12.02      3.01 o 
   0   7  13        8.34        9.20      2.86 o 
   1   7  13        5.42        6.07      2.90 o 
   2   7  13        1.78        1.94      2.19 o 
   3   7  13        3.67        3.17      2.04 o 
   4   7  13        0.80        3.30      2.31 o 
   5   7  13        7.56       13.36      4.07 o 
   6   7  13        3.38        2.44      2.31 o 
   7   7  13        0.09       -1.55      2.71 o 
   0   8  13       46.84       43.32      4.51 o 
   1   8  13        0.38       -0.19      2.14 o 
   2   8  13        0.48        1.45      2.04 o 
   3   8  13        0.44        1.33      2.14 o 
   4   8  13        5.07        8.69      2.70 o 
   5   8  13        2.09        2.96      2.31 o 
   6   8  13       33.62       39.06      5.42 o 
   7   8  13        1.86        2.24      2.52 o 
   2   9  13        0.37        0.39      2.32 o 
   3   9  13        3.77        3.48      2.42 o 
   4   9  13        0.08        0.10      2.14 o 
   5   9  13        1.01        6.30      2.59 o 
   6   9  13        9.62        3.95      2.70 o 
   0  -5  14       10.90       10.45      3.48 o 
   1  -5  14      102.21      126.22      7.74 o 
  -2  -4  14        4.08        2.32      2.71 o 
  -1  -4  14        0.14       -0.39      2.32 o 
   0  -4  14       19.66       20.52      3.87 o 
   1  -4  14       16.52       17.81      3.48 o 
  -2  -3  14       13.24       22.46      3.87 o 
  -1  -3  14       18.32       25.17      4.26 o 
   0  -3  14        0.73        1.16      2.32 o 
   1  -3  14       15.37       21.29      3.48 o 
   2  -3  14        2.93        5.42      2.71 o 
  -2  -2  14       44.10       51.49      5.42 o 
  -1  -2  14       30.96       34.84      4.65 o 
   0  -2  14        8.01       11.61      3.10 o 
   1  -2  14        8.62       13.16      3.10 o 
   2  -2  14        7.55        7.36      2.71 o 
   5  -2  14        5.57        8.13      3.10 o 
   6  -2  14       11.28       13.94      3.87 o 
  -3  -1  14        3.96        5.81      3.10 o 
  -2  -1  14       11.54       12.39      3.48 o 
  -1  -1  14       41.60       44.52      5.03 o 
   0  -1  14        6.64        5.81      2.71 o 
   1  -1  14       37.12       37.94      4.26 o 
   2  -1  14        0.13        1.55      1.94 o 
   3  -1  14        7.15        7.36      2.71 o 
   4  -1  14        6.94        3.10      2.71 o 
   5  -1  14        1.33        0.77      2.71 o 
   6  -1  14        4.84        6.19      3.10 o 
  -3   0  14       11.10       15.10      3.87 o 
  -2   0  14        0.67        0.39      2.32 o 
  -1   0  14        0.36        2.32      2.71 o 
   0   0  14        0.32        3.87      2.71 o 
   1   0  14        5.56        6.58      2.71 o 
   2   0  14        9.51        9.30      2.19 o 
   3   0  14        1.22       -0.11      1.49 o 
   4   0  14        0.76        3.48      2.71 o 
   5   0  14        0.21        2.32      2.71 o 
   6   0  14        7.55       11.23      3.87 o 
   7   0  14        2.33        3.48      3.10 o 
  -3   1  14        0.69        1.16      2.71 o 
  -2   1  14       17.49       31.75      4.65 o 
  -1   1  14        6.14        3.48      2.71 o 
   0   1  14        0.10        0.77      2.32 o 
   1   1  14       10.01        6.24      3.29 o 
   2   1  14       10.56       12.16      2.31 o 
   3   1  14        1.19        2.23      1.76 o 
   4   1  14        9.07        8.73      3.48 o 
   5   1  14        8.43        8.52      3.10 o 
   6   1  14        2.78        1.16      2.71 o 
   7   1  14        9.35       14.71      4.26 o 
  -2   2  14        1.31        3.10      2.71 o 
  -1   2  14        6.48        5.42      3.10 o 
   0   2  14       11.88       17.63      4.26 o 
   1   2  14       25.69       25.11      2.86 o 
   2   2  14        4.42        4.90      2.04 o 
   3   2  14        3.38        2.71      1.64 o 
   4   2  14        6.00        6.14      2.04 o 
   5   2  14        1.16       -0.39      2.32 o 
   6   2  14        3.69       -0.77      2.32 o 
   7   2  14        0.34       -2.71      2.71 o 
  -2   3  14        1.53        1.55      2.71 o 
  -1   3  14        0.13       -0.39      1.76 o 
   0   3  14       53.99       51.31      5.42 o 
   1   3  14       97.45       99.04      5.06 o 
   2   3  14        9.87        6.94      2.04 o 
   3   3  14        3.12        6.39      2.19 o 
   4   3  14       11.52       13.85      2.59 o 
   5   3  14       34.06       32.52      5.03 o 
   6   3  14        1.39        3.48      3.10 o 
   7   3  14       31.88       29.81      5.42 o 
  -2   4  14        7.50       11.49      2.74 o 
  -1   4  14        1.65        4.19      2.14 o 
   0   4  14       13.08       13.35      2.59 o 
   1   4  14        2.12        3.29      1.92 o 
   2   4  14       38.34       39.47      8.13 o 
   3   4  14       35.98       34.68      5.23 o 
   4   4  14       10.29       10.64      2.59 o 
   5   4  14        1.33        2.12      2.04 o 
   6   4  14        3.82        0.39      2.71 o 
   7   4  14        2.79        7.36      3.48 o 
  -1   5  14        8.65        5.61      2.46 o 
   0   5  14       49.41       48.15      4.24 o 
   1   5  14       10.14        7.07      5.81 o 
   2   5  14        9.26        7.55      2.46 o 
   3   5  14      104.96      112.25      5.88 o 
   4   5  14       13.82       12.37      2.86 o 
   5   5  14      350.22      381.22     11.09 o 
   6   5  14       74.30       63.88      6.97 o 
   7   5  14        0.35        0.77      3.10 o 
   0   6  14       28.44       34.04      3.83 o 
   1   6  14       14.97       13.15      2.90 o 
   2   6  14       21.22       21.06      3.41 o 
   3   6  14        2.10        1.74      2.19 o 
   4   6  14      113.71      129.91      6.39 o 
   5   6  14      130.89      147.50      6.94 o 
   6   6  14        4.55        5.27      2.70 o 
   7   6  14       13.00       15.10      4.65 o 
   1   7  14        0.03        0.53      2.14 o 
   2   7  14        6.98        6.58      3.87 o 
   3   7  14        4.14        6.38      2.59 o 
   4   7  14       13.91       23.15      3.69 o 
   5   7  14       49.82       54.60      4.63 o 
   6   7  14        4.91        4.58      2.59 o 
   2   8  14        1.77        1.59      2.52 o 
   3   8  14        0.52       -0.22      2.14 o 
   4   8  14       10.28        9.00      5.81 o 
   5   8  14       21.52       19.26      3.56 o 
   0  -3  15        3.29        3.48      2.71 o 
   1  -3  15       17.24       28.26      4.26 o 
   0  -2  15       12.65       12.39      3.48 o 
   1  -2  15       58.78       70.46      5.81 o 
   2  -2  15       77.78       92.53      6.58 o 
  -1  -1  15        0.32       -0.77      2.32 o 
   0  -1  15        5.76        2.32      2.71 o 
   1  -1  15       15.76       20.52      3.87 o 
   2  -1  15        1.76        1.55      2.32 o 
   5  -1  15       27.76       29.42      5.03 o 
  -1   0  15        0.14        0.39      2.71 o 
   0   0  15        2.55       -2.32      2.32 o 
   1   0  15        0.10        3.10      2.71 o 
   2   0  15        1.40        1.55      2.32 o 
   3   0  15       14.33       17.42      3.87 o 
   4   0  15        1.86       -1.94      1.94 o 
   5   0  15        1.39        4.65      3.10 o 
  -1   1  15        0.77       -2.32      2.32 o 
   0   1  15        5.08        3.48      3.10 o 
   1   1  15        0.53        5.42      2.71 o 
   2   1  15       17.46       14.50      2.59 o 
   3   1  15        1.82        2.52      1.92 o 
   4   1  15        6.41        7.36      3.10 o 
   5   1  15        1.36        3.48      2.71 o 
   6   1  15        0.06        0.00      2.71 o 
  -1   2  15        2.14        0.77      3.10 o 
   0   2  15        0.38       -2.32      2.32 o 
   1   2  15        1.25        4.36      2.04 o 
   2   2  15        0.83        6.06      4.07 o 
   3   2  15        2.87        1.77      2.52 o 
   4   2  15        4.19        5.23      2.19 o 
   5   2  15       23.07       25.17      4.65 o 
   6   2  15       12.30       14.33      4.26 o 
   0   3  15       43.71       39.26      3.83 o 
   1   3  15       46.87       48.61      4.11 o 
   2   3  15        2.30        0.46      2.04 o 
   3   3  15        0.01       -0.27      1.76 o 
   4   3  15        5.89        0.93      2.04 o 
   5   3  15        0.03       -1.55      2.32 o 
   6   3  15        0.53       -2.32      2.32 o 
   0   4  15        0.22        1.74      2.52 o 
   1   4  15        0.00        2.13      2.19 o 
   2   4  15        0.04       -0.66      1.76 o 
   3   4  15       23.07       21.68      4.45 o 
   4   4  15       17.70       16.48      3.01 o 
   5   4  15       18.81       23.44      3.41 o 
   6   4  15       18.71       22.84      5.03 o 
   1   5  15       68.76       61.80      4.93 o 
   2   5  15        5.34        3.29      2.19 o 
   3   5  15       31.16       29.77      3.69 o 
   4   5  15       16.03       18.27      3.29 o 
   5   5  15       13.10        9.52      2.70 o 
   6   5  15       80.67       84.02      7.74 o 
   2   6  15       17.36       14.15      3.14 o 
   3   6  15       28.81       31.99      3.96 o 
   4   6  15        3.64        3.68      2.46 o 
   5   6  15      128.48      148.86      7.22 o 
   2   1  16       14.09       17.04      4.26 o 
   3   1  16        1.30        1.55      2.71 o 
   2   2  16        0.92        1.04      2.52 o 
   3   2  16        7.30        7.74      2.46 o 
   3   3  16        7.13       14.71      4.26 o 
                                                 
